# Supplementary material for: CCIDB: a manually curated cell–cell interaction database with cell context information
Source: Database (Oxford). 2023 Aug 11;2023:baad057. doi: 10.1093/database/baad057 (PMC10419333; doi:10.1093/database/baad057)
Supplement: baad057_Supp [file baad057_supp.zip]

Archive with 2 entries (2 files):
- suppl_data/Supplementary Figure.docx
- suppl_data/Supplementary_Table1.xlsx
