# Supplementary material for: CCIDB: a manually curated cell–cell interaction database with cell context information
Source: Database (Oxford). 2023 Aug 11;2023:baad057. doi: 10.1093/database/baad057 (PMC10419333; doi:10.1093/database/baad057)
Supplement: baad057_Supp [file baad057_supp.zip › suppl_data/Supplementary_Table1.xlsx]

## Sheet: Sheet1
Supplementary Table S1. Cell-cell interactions and context features in CCIDB
DB_resource	source_gene	source_gene_alias	target_gene	target_gene_alias	interaction_name	interaction_type	signaling_type	source_cell	literature_source_cell	target_cell	literature_target_cell	species	source_gene_cofactor	source_gene_cofactor_function	target_gene_cofactor	target_gene_cofactor_function	effector	effector's_function	pathway_name	phenotype	mode_of_action	source_tissue	target_tissue	source_cell_pathology	target_cell_pathology	source_cell_perturbation	target_cell_perturbation	source_cell_stage	target_cell_stage	patient's_pathology	literature_patient's_pathology	DB_source	PMID	Journal_title	Journal_name	Authors	Publication_year	CCIDB_only
CCIDB	Acetylcholine		Musacarinic receptor		Acetylcholine_Musacarinic receptor	Ligand-receptor	Paracrine	Neuron	Vagal nerve	Macrophage	Hepatic macrophage	Mouse							Musacarinic			Brain	Liver	Normal	Normal							pubmed	30546054	Vagus-macrophage-hepatocyte link promotes post-injury liver regeneration and whole-body survival through hepatic FoxM1 activation	Nature Communications	Tomohito Izumi et al.	2018	Yes
CCIDB	ANG		EGFR		ANG_EGFR	Ligand-receptor	Paracrine	Endothelial cell	Endothelial cell	TEC	Tumor-associated Endothelial cell	Human,Mouse					ANG	Activation	EGFR	Migration,Invasion,Tumor initiation,Tumor development	Activation,Activation,Activation,Activation	Pancreas	Pancreas	Normal	Cancer-associated					Pancreatic Cancer	Pancreatic ductal adenocarcinoma	pubmed	29606349	Angiogenin/ribonuclease 5 is an EGFR ligand and a serum biomarker for erlotinib sensitivity in pancreatic cancer	Cancer Cell	Ying-Nai Wang et al.	2018	Yes
CCIDB	ANG		EGFR		ANG_EGFR	Ligand-receptor	Autocrine	TEC	Tumor-associated endothelial cell	TEC	Tumor-associated Endothelial cell	Human,Mouse					ANG	Activation	EGFR	Migration,Invasion,Tumor initiation,Tumor development	Activation,Activation,Activation,Activation	Pancreas	Pancreas	Cancer-associated	Cancer-associated					Pancreatic Cancer	Pancreatic ductal adenocarcinoma	pubmed	29606349	Angiogenin/ribonuclease 5 is an EGFR ligand and a serum biomarker for erlotinib sensitivity in pancreatic cancer	Cancer Cell	Ying-Nai Wang et al.	2018	Yes
CCIDB	ANGPT1		TEK	Tie2	ANGPT1_TEK	Ligand-receptor	Autocrine	Glial cell	Glioblastoma cell	Glial cell	Glioblastoma cell	Human,Mouse					ANGPT1	Activation	ANGPT	Survival,Proliferation	Activation,Activation	Brain	Brain	Malignant	Malignant					Brain Tumors	Glioblastoma	pubmed	31763674	ΔNp73/ETS2 complex drives glioblastoma pathogenesis— targeting downstream mediators by rebastinib prolongs survival in preclinical models of glioblastoma	Neuro-Oncology	Maren Cam et al.	2020	No
CCIDB	ANGPT1		TEK	Tie2	ANGPT1_TEK	Ligand-receptor	Paracrine	Glial cell	Glioblastoma cell	Endothelial cell	Endothelial cell	Human,Mouse							ANGPT	Angiogenesis	Inhibition	Brain	Brain	Malignant	Normal					Brain Tumors	Glioblastoma	pubmed	31763674	ΔNp73/ETS2 complex drives glioblastoma pathogenesis— targeting downstream mediators by rebastinib prolongs survival in preclinical models of glioblastoma	Neuro-Oncology	Maren Cam et al.	2020	No
CCIDB	ANXA1		FPR1		ANXA1_FPR1	Ligand-receptor	Autocrine	Malignant cell	Castration-resistant prostate cancer cell	Malignant cell	Castration-resistant prostate cancer cell	Human					IL6,EGFR	Activation,Activation	ANNEXIN	Proliferation	Inhibition	Prostate	Prostate	Malignant	Malignant					Prostate Cancer	Castration-resistant Prostate Cancer	pubmed	32858191	Annexin A1 promotes the nuclear localization of the epidermal growth factor receptor in castration-resistant prostate cancer	The international journal of biochemistry & cell biology	Sara Teixeira SoaresMota et al.	2020	No
CCIDB	APLN	Adipokine Apelin	APLNR	APJ	APLN_APLNR	Ligand-receptor	Paracrine	Adipocyte	Omental adipocyte	Malignant cell	Ovarian cancer cell	Human,Mouse			F13A1	APLN inhibition receptor	CD36	Activation	APELIN	Modulating lipid uptake,Metastasis	Activation,Activation	Embryo	Ovary	Normal	Malignant					Ovarian Cancer	Ovarian Cancer	pubmed	34172534	Adipokine Apelin/APJ Pathway Promotes Peritoneal Dissemination of Ovarian Cancer Cells by Regulating Lipid Metabolism	Molecular cancer research	Samrita Dogra et al.	2021	No
CCIDB	ASPN	Asporin	CD44		ASPN_CD44	Ligand-receptor	Paracrine	Stellate cell	Activated pancreatic stellate cell	Malignant cell	Pancreatic cancer cell	Human,Mouse							ASPN	Invasion,Migration	Activation,Activation	Pancreas	Pancreas	Normal	Malignant					Pancreatic Cancer	Pancreatic Cancer	pubmed	28400334	Asporin promotes pancreatic cancer cell invasion and migration by regulating the epithelial-to-mesenchymal transition (EMT) through both autocrine and paracrine mechanisms	Cancer letters	Lili Wang et al.	2017	Yes
CCIDB	ASPN	Asporin	CD44		ASPN_CD44	Ligand-receptor	Autocrine	Malignant cell	Pancreatic cancer cell	Malignant cell	Pancreatic cancer cell	Human,Mouse							ASPN	EMT,Invasion,Migration	Activation,Activation,Activation	Pancreas	Pancreas	Malignant	Malignant					Pancreatic Cancer	Pancreatic Cancer	pubmed	28400334	Asporin promotes pancreatic cancer cell invasion and migration by regulating the epithelial-to-mesenchymal transition (EMT) through both autocrine and paracrine mechanisms	Cancer Letters	Lili Wang et al.	2017	Yes
CCIDB	ASPN	Asporin	CD44		ASPN_CD44	Ligand-receptor	Paracrine	Stellate cell	Pancreatic stellate cell	Malignant cell	Pancreatic cancer cell	Human,Mouse							ASPN	EMT,Invasion,Migration	Activation,Activation,Activation	Pancreas	Pancreas	Normal	Malignant					Pancreatic Cancer	Pancreatic Cancer	pubmed	28400334	Asporin promotes pancreatic cancer cell invasion and migration by regulating the epithelial-to-mesenchymal transition (EMT) through both autocrine and paracrine mechanisms	Cancer Letters	Lili Wang et al.	2017	Yes
CCIDB	BAG3		IFITM2	IFITM-2	BAG3_IFITM2	Ligand-receptor	Paracrine	Malignant cell	Pancreatic ductal adenocarcinoma cell	Macrophage	Macrophage	Human					Cytokine	Activation	BAG	Tumor growth,Metastasis	Activation,Activation	Pancreas	Pancreas	Malignant	Normal					Pancreatic Cancer	Pancreatic ductal adenocarcinoma	pubmed	28864347	Role of BAG3 in cancer progression: A therapeutic opportunity	Seminars in Cell & Developmental Biology	Margot De Marco et al.	2018	Yes
CCIDB	BDNF		ERBB2		BDNF_ERBB2	Ligand-receptor	Paracrine	Astrocyte	Astrocyte	Malignant cell	Brain metastatic breast cancer cell	Human,Mouse							BDNF	Proliferation	Inhibition	Brain	Breast	Normal	Malignant					Breast Cancer	Breast Cancer	pubmed	28446206	Cooperation of neurotrophin receptor TrkB and Her2 in breast cancer cells facilitates brain metastases	Breast Cancer Research	Cecilia Choy et al.	2017	Yes
CCIDB	BDNF		NTRK2	TrkB	BDNF_NTRK2	Ligand-receptor	Paracrine	Astrocyte	Astrocyte	Malignant cell	Triple Negative Breast Cancer cell	Human,Mouse					BDNF	Activation	BDNF	Invasion,Migration,Metastasis	Activation,Activation,Activation	Brain	Breast	Normal	Malignant					Breast Cancer	Triple-negative breast cancer	pubmed	30796353	Estradiol induces BDNF/TrkB signaling in triple-negative breast cancer to promote brain metastases	Oncogene	Maria J Contreras-Zárate et al.	2019	No
CCIDB	BDNF		NTRK2	TrkB	BDNF_NTRK2	Ligand-receptor	Autocrine	Malignant cell	Triple-negative breast cancer cell	Malignant cell	Triple Negative Breast Cancer cell	Human,Mouse					BDNF	Activation	BDNF	Invasion,Migration,Brain metastasis	Activation,Activation,Activation	Breast	Breast	Malignant	Malignant					Breast Cancer	Triple-negative breast cancer	pubmed	30796353	Estradiol induces BDNF/TrkB signaling in triple-negative breast cancer to promote brain metastases	Oncogene	Maria J Contreras-Zárate et al.	2019	No
CCIDB	BDNF		TRK2		BDNF_TRK2	Ligand-receptor	Paracrine	Astrocyte	Astrocyte	Malignant cell	Brain metastatic breast cancer cell	Human,Mouse							BDNF	Proliferation	Inhibition	Brain	Breast	Normal	Malignant					Breast Cancer	Breast Cancer	pubmed	28446206	Cooperation of neurotrophin receptor TrkB and Her2 in breast cancer cells facilitates brain metastases	Breast Cancer Research	Cecilia Choy et al.	2017	Yes
CCIDB	Bmp		Bmpr1a		Bmp_Bmpr1a	Ligand-receptor	Paracrine	Mesenchymal cell	Intravillus and intercrypt mesenchymal cell	Stem cell	Lgr5+ stem cell	Mouse							BMP	Tumor initiation	Inhibition	Intestine	Intestine	Normal	Normal							pubmed	28059064	BMP restricts stemness of intestinal Lgr5+ stem cells by directly suppressing their signature genes	Nature communications	Zhen Qi et al.	2017	Yes
CCIDB	BMP2		BMPR2		BMP2_BMPR2	Ligand-receptor	Paracrine	TAN	Tumor-associated Neutrophil	Cancer stem cell	Hepatocellular carcinoma stem-like cell	Human					CXCL5	Activation	BMP	Proliferation,Invasion	Activation,Activation	Liver	Liver	Cancer-associated	Malignant					Liver Cancer	Hepatocellular carcinoma	pubmed	30933361	A Positive Feedback Loop between Cancer Stem-Like Cells and TumorAssociated Neutrophils Controls Hepatocellular Carcinoma Progression	Hepatology	Shao‐Lai Zhou et al.	2019	No
CCIDB	BMP4	BMP-4	BMPR1A		BMP4_BMPR1A	Ligand-receptor	Autocrine	Malignant cell	Colorectal cancer cell	Malignant cell	Colorectal cancer cell	Human,Mouse							BMP	Survival	Activation	Colorectum	Colorectum	Malignant	Malignant					Colorectal Cancer	Colorectal Cancer	pubmed	28611046	Autocrine BMP-4 Signaling Is a Therapeutic Target in Colorectal Cancer	Cancer research	Yuichiro Yokoyama et al.	2017	No
CCIDB	BMP4		BMPR2		BMP4_BMPR2	Ligand-receptor	Autocrine	Malignant cell	Breast cancer cell	Malignant cell	Breast cancer cell	Human,Mouse					SMAD7	Activation	BMP	Metastasis	Inhibition	Breast	Breast	Malignant	Malignant					Breast Cancer	Breast Cancer	pubmed	31941699	Activation of Canonical BMP4-SMAD7 Signaling Suppresses Breast Cancer Metastasis	Cancer research	Bedrich L Eckhardt et al.	2020	No
CCIDB	BMP4	BMP-4	BMPR2A		BMP4_BMPR2A	Ligand-receptor	Autocrine	Malignant cell	Colorectal cancer cell	Malignant cell	Colorectal cancer cell	Human,Mouse							BMP	Survival	Activation	Colorectum	Colorectum	Malignant	Malignant					Colorectal Cancer	Colorectal Cancer	pubmed	28611046	Autocrine BMP-4 Signaling Is a Therapeutic Target in Colorectal Cancer	Cancer research	Yuichiro Yokoyama et al.	2017	Yes
CCIDB	C3		C3ar1		C3_C3ar1	Ligand-receptor	Paracrine	Malignant cell	Hepatocellular carcinoma cell	MDSC	Myeloid-derived suppressor cell	Mouse					IL10	Activation	COMPLEMENT	T cell immunity	Inhibition	Liver	Liver	Malignant	Normal					Liver Cancer	Hepatocellular carcinoma	pubmed	33633112	PIWIL1 governs the crosstalk of cancer cell metabolism and immunosuppressive microenvironment in hepatocellular carcinoma	Signal Transduction and Targeted Therapy	Ning Wang et al.	2021	Yes
CCIDB	C3	C3a	C3AR1		C3_C3AR1	Ligand-receptor	Paracrine	CAF	Cancer-associated Fibroblast	Malignant cell	Prostate cancer cell	Human,Mouse					BCL2	Activation	COMPLEMENT	Progression,Docetaxel resistance	Activation,Activation	Prostate	Prostate	Cancer-associated	Malignant					Prostate Cancer	Prostate Cancer	pubmed	32238563	Cancer epithelial-derived mitochondrial DNA is a targetable initiator of a paracrine signaling loop that confers taxane resistance	Proceedings of the National Academy of Sciences of the USA	Subhash Haldar et al.	2020	No
CCIDB	C5	C5a	C5AR1		C5_C5AR1	Ligand-receptor	Paracrine	Stem cell	Mesenchymal stemlike cell	Malignant cell	Glioblastoma cell	Human,Mouse					ZEB1	Activation	COMPLEMENT	Invasion	Inhibition	Brain	Brain	Normal	Malignant					Brain Tumors	Glioblastoma	pubmed	32179921	Crosstalk between GBM cells and mesenchymal stemlike cells promotes the invasiveness of GBM through the C5a/p38/ZEB1 axis	Neuro-Oncology	Eun-Jung Lim et al.	2020	No
CCIDB	CCL1		CCR8		CCL1_CCR8	Ligand-receptor	Paracrine	TAM	Tumor-infiltrating macrophage	Malignant cell	Hepatoma cell	Human					PKM	Activation	PI3K	PKM2 excretion,Monocyte-to-Macrophage differentiation	Activation,Activation	Liver	Liver	Cancer-associated	Malignant					Liver Cancer	Hepatocellular carcinoma	pubmed	32470318	Ectosomal PKM2 Promotes HCC by Inducing Macrophage Differentiation and Remodeling the Tumor Microenvironment	Molecular cell	Pei-Pei Hou et al.	2020	No
CCIDB	CCL1		CCR8		CCL1_CCR8	Ligand-receptor	Paracrine	Cancer stem cell	Breast cancer stem cell	T cell	CD4+ CD25+ Treg	Human,Mouse							CCL	Stemness	Inhibition	Breast	Breast	Malignant	Normal				CD4+CD25+ Treg	Breast Cancer	Breast Cancer	pubmed	29044882	Sox2 Communicates with Tregs Through CCL1 to Promote the Stemness Property of Breast Cancer Cells	Stem cells	Yingxi Xu et al.	2017	No
CCIDB	CCL11		CCR3		CCL11_CCR3	Ligand-receptor	Paracrine	MDSC	Myeloid-derived suppressor cell	Malignant cell	Non small cell lung cancer cell	Human,Mouse					CDH2,VIM,MMP	Activation	CCL	Metastasis	Inhibition	Lung	Lung	Normal	Malignant					Lung Cancer	Non-small cell lung cancer	pubmed	33452453	Myeloid-derived suppressor cells promote lung cancer metastasis by CCL11 to activate ERK and AKT signaling and induce epithelial-mesenchymal transition in tumor cells	Oncogene	Shouheng Lin et al.	2021	No
CCIDB	Ccl17		Ccr4		Ccl17_Ccr4	Ligand-receptor	Paracrine	CAF	Cancer-associated Fibroblast	Malignant cell	HIC1-deleted breast cancer cell	Mouse							CCL	Migration,Progression,Metastasis	Activation,Activation,Activation	Breast	Breast	Cancer-associated	Malignant					Breast Cancer	Breast Cancer	pubmed	30204129	HIC1 deletion promotes breast cancer progression by activating tumor cell/fibroblast crosstalk	The Journal of Clinical Investication	Yingying Wang et al.	2018	Yes
CCIDB	CCL19		CCR7		CCL19_CCR7	Ligand-receptor	Paracrine	Malignant cell	Colorectal cancer cell	Endothelial cell	Endothelial cell	Human,Mouse					miR206	Activation	CCL	Angiogenesis	Inhibition	Colon	Colon	Malignant	Normal					Colorectal Cancer	Colorectal Cancer	pubmed	30250188	CCL19 suppresses angiogenesis through promoting miR-206 and inhibiting Met/ERK/Elk-1/HIF-1α/VEGF-A pathway in colorectal cancer	Cell Death and Disease	Zhuoqing Xu et al.	2018	No
CCIDB	CCL2		CCR2		CCL2_CCR2	Ligand-receptor	Paracrine	Macrophage	Alternatively activated macrophage	Epithelial cell	Pancreatic intraepithelial neoplasia (PanIN) cell	Human,Mouse								Pancreatic fibrogenesis,Tumorigenesis	Activation,Activation	Pancreas	Pancreas	Normal	Normal			M2		Pancreatic Cancer	Pancreatic Cancer	pubmed	28514653	The Presence of Interleukin-13 at Pancreatic ADM/PanIN Lesions Alters Macrophage Populations and Mediates Pancreatic Tumorigenesis	Cell reports	Geou-YarhLiou et al.	2017	No
CCIDB	CCL2	MCP1	CCR2		CCL2_CCR2	Ligand-receptor	Paracrine	CAF	Cancer-associated Fibroblast	Monocyte	Circulating CD14+ CCR2+ Monocyte	Human							CCL	Migration	Inhibition	Lung	Lung	Cancer-associated	Normal				CD14+	Lung Cancer	Lung squamous cell carcinoma (LSCC)	pubmed	32075803	Cancer-Associated Fibroblasts Promote Immunosuppression by Inducing ROS-Generating Monocytic MDSCs in Lung Squamous Cell Carcinoma	Cancer immunology research	Handan Xiang et al.	2020	No
CCIDB	Ccl2		Ccr2		Ccl2_Ccr2	Ligand-receptor	Paracrine	Malignant cell	Bladder cancer cell	TAM	Tumor-associated Macrophage	Mouse					VEGFC	Activation	CCL	Lymphangiogenesis,Lymphatic metastasis	Activation,Activation	Bladder	Bladder	Malignant	Cancer-associated					Bladder Cancer	LN-positive bladder cancer	pubmed	30237493	LNMAT1 promotes lymphatic metastasis of bladder cancer via CCL2 dependent macrophage recruitment	Nature communications	Changhao Chen et al.	2018	Yes
CCIDB	CCL2		CCR2		CCL2_CCR2	Ligand-receptor	Paracrine	Mural cell	Mural cell	Malignant cell	Tumor cell	Human,Mouse							CCL	Proliferation	Inhibition	Blood	Lung	Normal	Malignant	Mural-β3-integrin loss				Lung Cancer	Lung Cancer	pubmed	32473126	Cancer Burden is controlled by mural cell-b3-integrin regulated crosswalk with tumor cells	Cell	Ping-Pui Wong et al.	2020	No
CCIDB	CCL2		CCR2		CCL2_CCR2	Ligand-receptor	Paracrine	Mural cell	Mural cell	Melanocyte	Tumor cell	Human,Mouse							CCL	Proliferation	Inhibition	Blood	Skin	Normal	Malignant	Mural-β3-integrin loss				Melanoma	Cutaneous melanoma	pubmed	32473126	Cancer Burden is controlled by mural cell-b3-integrin regulated crosswalk with tumor cells	Cell	Ping-Pui Wong et al.	2020	No
CCIDB	CCL2		CCR2		CCL2_CCR2	Ligand-receptor	Paracrine	Mural cell	Mural cell	Malignant cell	Tumor cell	Human,Mouse							CCL	Proliferation	Inhibition	Blood	Breast	Normal	Malignant	Mural-β3-integrin loss				Breast Cancer	ER+ breast cancer	pubmed	32473126	Cancer Burden is controlled by mural cell-b3-integrin regulated crosswalk with tumor cells	Cell	Ping-Pui Wong et al.	2020	No
CCIDB	CCL2		CCR2		CCL2_CCR2	Ligand-receptor	Paracrine	TAM	Tumor-associated Macrophage	Malignant cell	Breast cancer cell	Human							CCL	Endocrine resistance	Activation	Breast	Breast	Cancer-associated	Malignant					Breast Cancer	Breast Cancer	pubmed	31710162	Tumor-associated macrophages secrete CC-chemokine ligand 2 and induce tamoxifen resistance by activating PI3K/Akt/mTOR in breast cancer	Cancer Sceince	Dongbo Li et al.	2020	No
CCIDB	CCL2		CCR2		CCL2_CCR2	Ligand-receptor	Paracrine	Malignant cell	Lung metastatic cell	Endothelial cell	Endothelial cell	Human,Mouse					CDH2,VIM,MMP	Activation	CCL	Metastasis	Inhibition	Lung	Lung	Malignant	Normal					Breast Cancer	Breast Cancer	pubmed	29084208	Transcription factor c-Myb inhibits breast cancer lung metastasis by suppression of tumor cell seeding	Oncogene	L Knopfová et al.	2018	No
CCIDB	CCL2		CCR2		CCL2_CCR2	Ligand-receptor	Paracrine	Lymphocyte	B cell acute lymphoblastic leukemia cell	Stromal cell	Bone marrow-derived mesenchymal stromal cell	Human,Mouse					POSTN	Activation	CCL			Blood	Bone marrow	Malignant	Normal					Leukemia	B cell acute lymphoblastic leukemia	pubmed	30726736	Bone Marrow Mesenchymal Stromal Cell-Derived Periostin Promotes B-ALL Progression by Modulating CCL2 in Leukemia Cells	Cell Reports	Zhenling Ma et al.	2019	No
CCIDB	CCL20		CCR6		CCL20_CCR6	Ligand-receptor	Paracrine	Malignant cell	Pancreatic ductal adenocarcinoma cell	T cell	Th17 cell	Human,Mouse							CCL	Invasion,Proliferation	Inhibition	Pancreas	Pancreas	Malignant	Normal				T helper 17	Pancreatic Cancer	Pancreatic ductal adenocarcinoma	pubmed	31561620	NF-κB Dependent Chemokine Signaling in Pancreatic Cancer	Cancers	Claudia Geismann et al.	2019	No
CCIDB	CCL20		CCR6		CCL20_CCR6	Ligand-receptor	Paracrine	Malignant cell	Pancreatic ductal adenocarcinoma cell	Dendritic cell	Dendritic cell	Human,Mouse							CCL	Invasion,Proliferation	Inhibition	Pancreas	Pancreas	Malignant	Normal					Pancreatic Cancer	Pancreatic ductal adenocarcinoma	pubmed	31561620	NF-κB Dependent Chemokine Signaling in Pancreatic Cancer	Cancers	Claudia Geismann et al.	2019	No
CCIDB	CCL21		CCR7		CCL21_CCR7	Ligand-receptor	Paracrine	Endothelial cell	Lymphatic endothelial cell	Malignant cell	Oral squamous cell carcinoma cell	Human					PROM1,CD44,ALDH1A1	Activation,Activation,Activation	CCL	Stemness,Chemoresistance	Activation,Activation	Lymph	Oral	Normal	Malignant					Oral Cancer	Oral squamous cell carcinoma	pubmed	32017846	CCL21/CCR7 interaction promotes EMT and enhances the stemness of OSCC via a JAK2/STAT3 signaling pathway	Journal of cellular physiology	Yang Chen et al.	2020	No
CCIDB	CCL21		CCR7		CCL21_CCR7	Ligand-receptor	Paracrine	Endothelial cell	Lymphatic endothelial cell	Malignant cell	Oral squamous cell carcinoma cell	Human					CDH1,CDH2,VIM	Activation,Activation,Activation	CCL	Migration,Invasion	Activation,Activation	Lymph	Oral	Normal	Malignant					Oral Cancer	Oral squamous cell carcinoma	pubmed	32017846	CCL21/CCR7 interaction promotes EMT and enhances the stemness of OSCC via a JAK2/STAT3 signaling pathway	Journal of cellular physiology	Yang Chen et al.	2020	No
CCIDB	CCL4	MIP-1β	CCR5		CCL4_CCR5	Ligand-receptor	Paracrine	Macrophage	Alternatively activated macrophage	Mesothelial cell	Mesothelial cell	Human,Mouse					SELP	Activation	CCL	P-selectin expression	Inhibition	Ovary	Peritoneum	Normal	Normal					Ovarian Cancer	High grade serous ovarian cancer (HGSOC)	pubmed	29739756	Alternatively-Activated Macrophages Upregulate Mesothelial Expression of P-Selectin to Enhance Adhesion of Ovarian Cancer Cells	Cancer research	Molly J Carroll et al.	2018	No
CCIDB	CCL4		CCR5		CCL4_CCR5	Ligand-receptor	Paracrine	T cell	CD8+ T cell	Glial cell	Microglia	Human,Mouse					CCL5	Activation	CCL			Brain	Brain	Normal	Normal			CD8+		Brain Tumors	Glioma	pubmed	32358581	Midkine activation of CD8 + T cells establishes a neuron-immune-cancer axis responsible for low-grade glioma growth	Nature communications	Xiaofan Guo et al.	2020	No
CCIDB	CCL5		CCR5		CCL5_CCR5	Ligand-receptor	Paracrine	Malignant cell	Circulating tumor cell	T cell	Regulatory T cell	Human,Mouse					TGFB1	Activation	CCL	Metastasis	Inhibition	Liver	Liver	Malignant	Normal				T Regulatory	Liver Cancer	Hepatocellular carcinoma	pubmed	34215748	Dissecting spatial heterogeneity and the immune-evasion mechanism of CTCs by single-cell RNA-seq in hepatocellular carcinoma	Nature Communications	Yun-Fan Sun et al.	2021	No
CCIDB	CCL5		CCR5		CCL5_CCR5	Ligand-receptor	Paracrine	Pericyte	Pericyte	Malignant cell	Glioblastoma cell	Human,Mouse							CCL	Tumor Progression	Inhibition	Brain	Brain	Normal	Malignant					Brain Tumors	Glioblastoma	pubmed	34239070	Pericytes augment glioblastoma cell resistance to temozolomide through CCL5-CCR5 paracrine signaling	Cell Research	Xiao-Ning Zhang et al.	2021	No
CCIDB	CCL5		CCR5		CCL5_CCR5	Ligand-receptor	Paracrine	Endothelial cell	Endothelial cell	Malignant cell	Triple Negative Breast Cancer cell	Human,Mouse					SERPINE1	Activation	CCL	Angiogenesis	Inhibition	Breast	Breast	Normal	Malignant					Breast Cancer	Triple-negative breast cancer	pubmed	28899878	Endothelial cells promote triple-negative breast cancer cell metastasis via PAI-1 and CCL5 signaling	FASEB journal : official publication of the Federation of American Societies for Experimental Biology	Wenwen Zhang et al.	2018	No
CCIDB	CCL5		CCR5		CCL5_CCR5	Ligand-receptor	Paracrine	TAM	Tumor-associated Macrophage	Malignant cell	Colorectal cancer cell	Human,Mouse					CD274	Activation	CCL	Tumor growth	Inhibition	Colon	Colon	Cancer-associated	Malignant					Colorectal Cancer	Colorectal Cancer	pubmed	31802034	Macrophage-derived CCL5 facilitates immune escape of colorectal cancer cells via the p65/STAT3-CSN5-PD-L1 pathway	Cell Death & Differentiation	Chao Liu et al.	2020	No
CCIDB	CCL5		CD44		CCL5_CD44	Ligand-receptor	Paracrine	Microglia	Microglia	Glial cell	Glioma cell	Human,Mouse					CREB	Activation	CCL	Tumor growth	Inhibition	Brain	Brain	Normal	Malignant					Brain Tumors	Glioma	pubmed	32358581	Midkine activation of CD8 + T cells establishes a neuron-immune-cancer axis responsible for low-grade glioma growth	Nature communications	Xiaofan Guo et al.	2020	Yes
CCIDB	CCL7		CCR1		CCL7_CCR1	Ligand-receptor	Autocrine	Malignant cell	Gastric cancer cell	Malignant cell	Gastric cancer cell	Human,Mouse					MCAM,CCL7	Activation,Activation	CCR1	Migration,Invasion,Metastasis	Activation,Activation,Activation	Stomach	Stomach	Malignant	Malignant					Gastric (Stomach) Cancer	Gastric Cancer	pubmed	32616889	SOX18 promotes gastric cancer metastasis through transactivating MCAM and CCL7	Oncogene	Jie Chen et al.	2020	No
CCIDB	CCL7		CCR3		CCL7_CCR3	Ligand-receptor	Paracrine	Fibroblast	Fibroblast	Malignant cell	ER+ breast cancer cell	Human							CCL	Proliferation	Inhibition	Breast	Breast	Normal	Malignant					Breast Cancer	ER+ breast cancer	pubmed	31419632	Paracrine Crosstalk between Fibroblasts and ER+ Breast Cancer Cells Creates an IL1β-Enriched Niche that Promotes Tumor Growth	iScience	Sumanta Chatterjee et al.	2019	No
CCIDB	CCL8		CCR2		CCL8_CCR2	Ligand-receptor	Paracrine	TAM	Tumor-associated Macrophage	Malignant cell	Breast cancer cell	Human,Mouse							CCL	Metastasis	Activation,Activation	Breast	Breast	Cancer-associated	Malignant					Breast Cancer	Breast Cancer	pubmed	30930117	Human Tumor-Associated Macrophage and Monocyte Transcriptional Landscapes Reveal Cancer-Specific Reprogramming, Biomarkers, and Therapeutic Targets	Cancer cell	Luca Cassetta et al.	2019	No
CCIDB	CCL8		CCR2		CCL8_CCR2	Ligand-receptor	Paracrine	TAM	Tumor-associated Macrophage	Malignant cell	Endometrial cancer cell	Human,Mouse							CCL	Metastasis	Activation,Activation	Uterus	Uterus	Cancer-associated	Malignant					Endometrial Cancer	Endometrial Cancer	pubmed	30930117	Human Tumor-Associated Macrophage and Monocyte Transcriptional Landscapes Reveal Cancer-Specific Reprogramming, Biomarkers, and Therapeutic Targets	Cancer cell	Luca Cassetta et al.	2019	No
CCIDB	CCL8		CCR5		CCL8_CCR5	Ligand-receptor	Paracrine	Endothelial cell	Endothelial colony-forming cell	Malignant cell	Triple Negative Breast Cancer cell	Human,Mouse					IL8	Activation	CCL	Proliferation,Invasion,Migration	Activation,Activation,Activation	Blood	Breast	Normal	Malignant					Breast Cancer	Triple-negative breast cancer	pubmed	33833397	CCL8 mediates crosstalk between endothelial colony forming cells and triple-negative breast cancer cells through IL-8, aggravating invasion and tumorigenicity	Oncogene	Eun-Sook Kim et al.	2021	No
CCIDB	CCN4	WISP1	ITGA6	Integrin 𝛼6β1	CCN4_ITGA6	Ligand-receptor	Autocrine	Cancer stem cell	Glioma stem cell	Cancer stem cell	Glioma stem cell	Human							WNT	GSC proliferation,Self-renewal	Activation,Activation	Brain	Brain	Malignant	Malignant					Brain Tumors	Glioblastoma	pubmed	32541784	Dual Role of WISP1 in maintaining glioma stem cells and tumor-supportive macrophages in glioblastoma	Nature communications	Weiwe Tao et al.	2020	Yes
CCIDB	CCN4	WISP1	ITGA6	Integrin 𝛼6β1	CCN4_ITGA6	Ligand-receptor	Paracrine	Cancer stem cell	Glioma stem cell	TAM	Tumor-associated Macrophage	Human							WNT	M2 TAM survival,GBM growth	Activation,Activation	Brain	Brain	Malignant	Cancer-associated				M2	Brain Tumors	Glioblastoma	pubmed	32541784	Dual Role of WISP1 in maintaining glioma stem cells and tumor-supportive macrophages in glioblastoma	Nature communications	Weiwe Tao et al.	2020	Yes
CCIDB	CCN4	WISP1	ITGB1	Integrin 𝛼6β1	CCN4_ITGB1	Ligand-receptor	Autocrine	Cancer stem cell	Glioma stem cell	Cancer stem cell	Glioma stem cell	Human							WNT	GSC proliferation,Self-renewal	Activation,Activation	Brain	Brain	Malignant	Malignant					Brain Tumors	Glioblastoma	pubmed	32541784	Dual Role of WISP1 in maintaining glioma stem cells and tumor-supportive macrophages in glioblastoma	Nature communications	Weiwe Tao et al.	2020	Yes
CCIDB	CCN4	WISP1	ITGB1	Integrin 𝛼6β1	CCN4_ITGB1	Ligand-receptor	Paracrine	Cancer stem cell	Glioma stem cell	TAM	Tumor-associated Macrophage	Human							WNT	M2 TAM survival,GBM growth	Activation,Activation	Brain	Brain	Malignant	Cancer-associated				M2	Brain Tumors	Glioblastoma	pubmed	32541784	Dual Role of WISP1 in maintaining glioma stem cells and tumor-supportive macrophages in glioblastoma	Nature communications	Weiwe Tao et al.	2020	Yes
CCIDB	Cd200		Cd200r		Cd200_Cd200r	Ligand-receptor	Juxtacrine	Stem cell	Mesenchymal stem cell	Macrophage	Proinflammatory macrophage	Mouse					TNFAIP6	Activation	CD200	T cell Proliferation,Switching of macrophages phenotype	Inhibition,Activation	Uterus	Uterus	Normal	Normal				M1			pubmed	30778166	Cell-cell contact with proinflammatory macrophages enhances the immunotherapeutic effect of mesenchymal stem cells in two abortion models	Cellular & Molecular Immunology	Yanhong Li et al.	2019	Yes
CCIDB	CD24		SELP	P-selectin	CD24_SELP	Ligand-receptor	Juxtacrine	Malignant cell	Ovarian cancer cell	Mesothelial cell	Mesothelial cell	Human,Mouse							PI3K	Metastasis	Activation	Ovary	Peritoneum	Malignant	Normal					Ovarian Cancer	High grade serous ovarian cancer (HGSOC)	pubmed	29739756	Alternatively-Activated Macrophages Upregulate Mesothelial Expression of P-Selectin to Enhance Adhesion of Ovarian Cancer Cells	Cancer research	Molly J Carroll et al.	2018	No
CCIDB	CD24		SIGLEC10	Siglec-10	CD24_SIGLEC10	Ligand-receptor	Paracrine	Malignant cell	Breast cancer cell	TAM	Tumor-associated Macrophage	Human,Mouse							CD24	Tumor growth,Survival	Activation,Activation	Breast	Breast	Malignant	Cancer-associated					Breast Cancer	Triple-negative breast cancer	pubmed	31367043	CD24 signalling through macrophage Siglec-10 is a new target for cancer immunotherapy	Nature	Amira A Barkal et al.	2019	Yes
CCIDB	CD24		SIGLEC10	Siglec-10	CD24_SIGLEC10	Ligand-receptor	Paracrine	Malignant cell	Ovarian cancer cell	TAM	Tumor-associated Macrophage	Human,Mouse							CD24	Tumor growth,Survival	Activation,Activation	Ovary	Ovary	Malignant	Cancer-associated					Ovarian Cancer	Ovarian Cancer	pubmed	31367043	CD24 signalling through macrophage Siglec-10 is a new target for cancer immunotherapy	Nature	Amira A Barkal et al.	2019	Yes
CCIDB	CD274	PD-L1	ITGB4		CD274_ITGB4	Ligand-receptor	Juxtacrine	Malignant cell	Cervical cancer cell	Malignant cell	Cervical cancer cell	Human,Mouse							ITGB4	Tumor growth,Lymph node metastasis	Activation,Activation	Cervix	Cervix	Malignant	Malignant					Cervical Cancer	Cervical Cancer	pubmed	29706653	Programmed death ligand 1 promotes lymph node metastasis and glucose metabolism in cervical cancer by activating integrin β4/ SNAI1/SIRT3 signaling pathway	Oncogene	Shaojia Wang et al.	2018	Yes
CCIDB	Cd274	PDL1	Pdcd1	PD1	Cd274_Pdcd1	Ligand-receptor	Juxtacrine	Malignant cell	Triple-negative breast cancer cell	T cell	T cell	Mouse							PD-L1	Adaptive immunity	Inhibition	Breast	Breast	Malignant	Normal					Breast Cancer	Triple-negative breast cancer	pubmed	29367423	Chemotherapy induces enrichment of CD47+/CD73+/ PDL1+ immune evasive triple-negative breast cancer cells	Proceedings of the National Academy of Sciences of the United States of America	Debangshu Samanta et al.	2018	Yes
CCIDB	CD274	PD-L1	PDCD1	PDCD1	CD274_PDCD1	Ligand-receptor	Juxtacrine	B cell	B-lymphoma cell	T cell	CD8+ T cell	Human							PD-L1	Immune invasion	Inhibition	Blood	Blood	Malignant	Normal				CD8+	Lymphoma	Diffuse large B-cell lymphoma (DLBCL)	pubmed	30925928	MiR155 sensitized B-lymphoma cells to anti-PD-L1 antibody via PDCD1/PD-L1-mediated lymphoma cell interaction with CD8+T cells	Molecular Cancer	Zhong Zheng et al.	2019	No
CCIDB	CD274	PD-L1	PDCD1	PD-1	CD274_PDCD1	Ligand-receptor	Juxtacrine	B cell	Antigen-presenting cell	T cell	T cell	Human,Mouse					PTPN11	Activation	CD274	T cell signaling	Inhibition	Spleen	Blood	Normal	Normal				CD8+			pubmed	32437509	PD-1 and BTLA regulate T cell signaling differentially and only partially through SHP1 and SHP2	The Journal of cell biology	Xiaozheng Xu et al.	2020	No
CCIDB	CD4		MHC class II	MHC class II	CD4_MHC class II	Receptor-receptor	Juxtacrine	T cell	Cytotoxic CD4+ T cell	Malignant cell	Bladder tumor cell	Human							MHC-II	Activity of cytotoxic T cell	Inhibition	Bladder	Bladder	Normal	Malignant			CD4+cytotoxic		Bladder Cancer	Bladder Cancer	pubmed	32497499	Intratumoral CD4+ T Cells Mediate Anti-tumor Cytotoxicity in Human Bladder Cancer	Cell	David Y. Oh et al.	2020	Yes
CCIDB	Cd80		Ctla4		Cd80_Ctla4	Ligand-receptor	Juxtacrine	Cancer stem cell	Tumor-initiating stem cell	T cell	Cytotoxic T lymphocyte	Mouse							CD80	tSCs survival	Inhibition	Skin	Skin	Malignant	Normal				Cytotoxic	Skin Cancer	Squamous cell carcinoma	pubmed	31031009	Adaptive Immune Resistance Emerges from Tumor-Initiating Stem Cells	Cell	Yuxuan Miao et al.	2019	Yes
CCIDB	CHI3L1		IL13RA2	IL-13Rα2	CHI3L1_IL13RA2	Ligand-receptor	Paracrine	TAM	Tumor-associated Macrophage	Malignant cell	Gastric cancer cell	Human,Mouse					MMP	Activation	MAPK	Metastasis	Inhibition	Stomach	Stomach	Cancer-associated	Malignant			M2		Gastric (Stomach) Cancer	Gastric Cancer	pubmed	28143526	Tumor-recruited M2 macrophages promote gastric and breast cancer metastasis via M2 macrophage-secreted CHI3L1 protein	Journal of Hematology & Oncology	Yulei Chen et al.	2017	Yes
CCIDB	CHI3L1		IL13RA2	IL-13Rα2	CHI3L1_IL13RA2	Ligand-receptor	Paracrine	TAM	Tumor-associated Macrophage	Malignant cell	Breast cancer cell	Human,Mouse					MMP	Activation	MAPK	Metastasis	Inhibition	Breast	Breast	Cancer-associated	Malignant			M2		Breast Cancer	Breast Cancer	pubmed	28143526	Tumor-recruited M2 macrophages promote gastric and breast cancer metastasis via M2 macrophage-secreted CHI3L1 protein	Journal of Hematology & Oncology	Yulei Chen et al.	2017	Yes
CCIDB	CLCF1		CNTFR		CLCF1_CNTFR	Ligand-receptor	Paracrine	CAF	Cancer-associated Fibroblast	Malignant cell	Hepatocellular carcinoma cell	Human,Mouse					CXCL6,TGFB1	Activation	CLCF1	Self-renewal,Progression	Activation,Activation	Liver	Liver	Cancer-associated	Malignant					Liver Cancer	Hepatocellular carcinoma	pubmed	33682185	Cancer-Associated Fibroblast-Mediated Cellular Crosstalk Supports Hepatocellular Carcinoma Progression	Hepatology	Mengjia Song et al.	2021	No
CCIDB	CNTF		CNTFR	CNTFR_LIFR_gp130	CNTF_CNTFR	Ligand-receptor	Autocrine	Malignant cell	Breast cancer cell	Malignant cell	Breast cancer cell	Human,Mouse					SRC,MT-CO1,RPTOR	Activation	CNTF	Metastasis	Inhibition	Breast	Breast	Malignant	Malignant					Breast Cancer	Breast Cancer	pubmed	34477239	gp130 Cytokines Activate Novel Signaling Pathways and Alter Bone Dissemination in ER+ Breast Cancer Cells	Journal of Bone and Mineral Research	Tolu Omokehinde et al.	2021	No
CCIDB	CNTF		IL6ST	CNTFR_LIFR_gp130	CNTF_IL6ST	Ligand-receptor	Autocrine	Malignant cell	Breast cancer cell	Malignant cell	Breast cancer cell	Human,Mouse					SRC,MT-CO1,RPTOR	Activation	CNTF	Metastasis	Inhibition	Breast	Breast	Malignant	Malignant					Breast Cancer	Breast Cancer	pubmed	34477239	gp130 Cytokines Activate Novel Signaling Pathways and Alter Bone Dissemination in ER+ Breast Cancer Cells	Journal of Bone and Mineral Research	Tolu Omokehinde et al.	2021	No
CCIDB	CNTF		LIFR	CNTFR_LIFR_gp130	CNTF_LIFR	Ligand-receptor	Autocrine	Malignant cell	Breast cancer cell	Malignant cell	Breast cancer cell	Human,Mouse					SRC,MT-CO1,RPTOR	Activation	CNTF	Metastasis	Inhibition	Breast	Breast	Malignant	Malignant					Breast Cancer	Breast Cancer	pubmed	34477239	gp130 Cytokines Activate Novel Signaling Pathways and Alter Bone Dissemination in ER+ Breast Cancer Cells	Journal of Bone and Mineral Research	Tolu Omokehinde et al.	2021	No
CCIDB	Col1a1	Type I collagen	Itga2	GPVI	Col1a1_Itga2	Ligand-receptor	Paracrine	Malignant cell	Circulating Tumor cell	Platelet	Platelet	Mouse							COLLAGEN	Cancer cell colonization,Cancer cell extravasation	Activation,Activation	Breast	Blood	Malignant	Normal					Breast Cancer	Breast Cancer	pubmed	32015106	Hsp47 promotes cancer metastasis by enhancing collagen-dependent cancer cell-platelet interaction	Proceedings of the National Academy of Sciences of the United States of America	Gaofeng Xiong et al.	2020	Yes
CCIDB	Col1a1	Type I collagen	Itgb1	Integrin α2β1	Col1a1_Itgb1	Ligand-receptor	Paracrine	Malignant cell	Circulating Tumor cell	Platelet	Platelet	Mouse							COLLAGEN	Cancer cell colonization,Cancer cell extravasation	Activation,Activation	Breast	Blood	Malignant	Normal					Breast Cancer	Breast Cancer	pubmed	32015106	Hsp47 promotes cancer metastasis by enhancing collagen-dependent cancer cell-platelet interaction	Proceedings of the National Academy of Sciences of the United States of America	Gaofeng Xiong et al.	2020	Yes
CCIDB	Col1a1	Type I collagen	Itgb1	Integrin α2β1	Col1a1_Gp6	Ligand-receptor	Paracrine	Malignant cell	Circulating Tumor cell	Platelet	Platelet	Mouse							COLLAGEN	Cancer cell colonization,Cancer cell extravasation	Activation,Activation	Breast	Blood	Malignant	Normal					Breast Cancer	Breast Cancer	pubmed	32015106	Hsp47 promotes cancer metastasis by enhancing collagen-dependent cancer cell-platelet interaction	Proceedings of the National Academy of Sciences of the United States of America	Gaofeng Xiong et al.	2020	Yes
CCIDB	COMP		CD36		COMP_CD36	Ligand-receptor	Paracrine	Stellate cell	Hepatic stellate cell	Malignant cell	Hepatocellular carcinoma cell	Human,Mouse							COMP	EMT,Proliferation,Metastasis	Activation,Activation,Activation	Liver	Liver	Normal	Malignant					Liver Cancer	Hepatocellular carcinoma	pubmed	30231922	HSCs-derived COMP drives hepatocellular carcinoma progression by activating MEK/ERK and PI3K/AKT signaling pathways	Journal of experimental & clinical cancer research	Qing Li et al.	2018	No
CCIDB	Csf		Csf1r		Csf_Csf1r	Ligand-receptor	Paracrine	Malignant cell	Triple-negative breast cancer cell	TAM	Tumor-associated Macrophage	Mouse					EGF	Activation	CSF			Breast	Breast	Malignant	Cancer-associated				M2	Breast Cancer	Triple-negative breast cancer	pubmed	31911555	miR-149 Suppresses Breast Cancer Metastasis by Blocking Paracrine Interactions with Macrophages	Cancer Research	Ismael Sanchez-Gonzalez et al.	2020	Yes
CCIDB	CSF1		CSF1R		CSF1_CSF1R	Ligand-receptor	Autocrine	Malignant cell	Breast cancer cell	Malignant cell	Breast cancer cell	Human,Mouse	FERMT2	CSF1 Agonist					CSF	Tumor growth	Inhibition	Breast	Breast	Malignant	Malignant					Breast Cancer	Breast Cancer	pubmed	28687620	Kindlin-2 Regulates the Growth of Breast Cancer Tumors by Activating CSF-1-Mediated Macrophage Infiltration	Cancer Research	Khalid Sossey-Alaoui et al.	2017	No
CCIDB	CSF1		CSF1R		CSF1_CSF1R	Ligand-receptor	Paracrine	Malignant cell	Breast cancer cell	TAM	Tumor-associated Macrophage	Human,Mouse	FERMT2	CSF1 Agonist					CSF	Tumor growth	Inhibition	Breast	Breast	Malignant	Cancer-associated				M2	Breast Cancer	Breast Cancer	pubmed	28687620	Kindlin-2 Regulates the Growth of Breast Cancer Tumors by Activating CSF-1-Mediated Macrophage Infiltration	Cancer Research	Khalid Sossey-Alaoui et al.	2017	No
CCIDB	Csf1		Csf1r		Csf1_Csf1r	Ligand-receptor	Autocrine	Macrophage	Macrophage	Macrophage	Macrophage	Mouse							CSF	Metastasis	Inhibition	Liver	Liver	Normal	Normal				M1	Liver Cancer	Hepatocellular carcinoma	pubmed	30902885	Disruption of tumour-associated macrophage trafficking by the osteopontin-induced colonystimulating factor-1 signalling sensitises hepatocellular carcinoma to anti-PD-L1 blockade	Gut	Ying Zhu et al.	2019	Yes
CCIDB	CSF1		CSF1R		CSF1_CSF1R	Ligand-receptor	Paracrine	TEC	GBM-associated endothelial cell	TAM	GBM-associated macrophage	Human,Mouse					ARG1	Activation	CSF	Proliferation,Survival	Activation,Activation	Brain	Blood	Cancer-associated	Cancer-associated				M0	Brain Tumors	Glioblastoma	pubmed	29422647	Vascular niche IL-6 induces alternative macrophage activation in glioblastoma through HIF-2α	Nature communications	Qirui Wang et al.	2018	No
CCIDB	CSF1		CSF1R		CSF1_CSF1R	Ligand-receptor	Paracrine	Stromal cell	Bone marrow stromal cell	TAM	Supportive monocytes/macrophage	Human,Mouse					Cytokine,HGF	Activation,Activation	CSF	Proliferation	Inhibition	Bone marrow	Bone marrow	Normal	Cancer-associated					Acute Myeloid Leukemia (AML)	Acute myeloid leukemia (AML)	pubmed	30425048	CSF1R inhibitors exhibit antitumor activity in acute myeloid leukemia by blocking paracrine signals from support cells	Blood	David K Edwards 5th et al.	2019	No
CCIDB	CSF1		CSF1R		CSF1_CSF1R	Ligand-receptor	Paracrine	Malignant cell	Breast cancer cell	TAM	Tumor-associated Macrophage	Human,Mouse							CSF	Proliferation of macrophage	Inhibition	Breast	Breast	Malignant	Cancer-associated					Breast Cancer	Breast Cancer	pubmed	33161320	Breast cancer cells and macrophages in a paracrine-juxtacrine loop	Biomaterials	Sevgi Onal et al.	2021	No
CCIDB	Cthrc1		Tgfbr1		Cthrc1_Tgfbr1	Ligand-receptor	Autocrine	Stellate cell	Hepatic stellate cell	Stellate cell	Hepatic stellate cell	Mouse					αSMA,DES	Activation	TGFb	Liver fibrosis	Activation	Liver	Liver	Normal	Normal					Liver fibrosis	Liver fibrosis	pubmed	30639416	Autocrine CTHRC1 activates hepatic stellate cells and promotes liver fibrosis by activating TGF-β signaling	ebiomedicine	Jun Li et al.	2019	Yes
CCIDB	Cthrc1		Tgfbr2		Cthrc1_Tgfbr2	Ligand-receptor	Autocrine	Stellate cell	Hepatic stellate cell	Stellate cell	Hepatic stellate cell	Mouse					αSMA,DES	Activation	TGFb	Liver fibrosis	Activation	Liver	Liver	Normal	Normal					Liver fibrosis	Liver fibrosis	pubmed	30639416	Autocrine CTHRC1 activates hepatic stellate cells and promotes liver fibrosis by activating TGF-β signaling	ebiomedicine	Jun Li et al.	2019	Yes
CCIDB	Cthrc1		Tgfbr3		Cthrc1_Tgfbr3	Ligand-receptor	Autocrine	Stellate cell	Hepatic stellate cell	Stellate cell	Hepatic stellate cell	Mouse					αSMA,DES	Activation	TGFb	Liver fibrosis	Activation	Liver	Liver	Normal	Normal					Liver fibrosis	Liver fibrosis	pubmed	30639416	Autocrine CTHRC1 activates hepatic stellate cells and promotes liver fibrosis by activating TGF-β signaling	ebiomedicine	Jun Li et al.	2019	Yes
CCIDB	Cthrc1		Wnt_noncononical_receptor		Cthrc1_Wnt_noncononical_receptor	Ligand-receptor	Autocrine	Stellate cell	Hepatic stellate cell	Stellate cell	Hepatic stellate cell	Mouse							WNT	Contractility	Inhibition	Liver	Liver	Normal	Normal					Liver fibrosis	Liver fibrosis	pubmed	30639416	Autocrine CTHRC1 activates hepatic stellate cells and promotes liver fibrosis by activating TGF-β signaling	ebiomedicine	Jun Li et al.	2019	Yes
CCIDB	CTSC		PRTN3		CTSC_PRTN3	Ligand-receptor	Paracrine	Malignant cell	Breast cancer cell	Neutrophil	Neutrophil	Human					IL6,CCL3	Activation,Activation	CTSC	Metastasis	Inhibition	Breast	Breast	Malignant	Normal					Breast Cancer	Breast Cancer	pubmed	33450198	Cathepsin C promotes breast cancer lung metastasis by modulating neutrophil infiltration and neutrophil extracellular trap formation	Cancer cell	Yansen Xiao et al.	2021	Yes
CCIDB	CTSC		PRTN3		CTSC_PRTN3	Ligand-receptor	Paracrine	Malignant cell	Breast cancer cell	Neutrophil	Neutrophil	Human					ROS	Activation	CTSC	Metastasis	Inhibition	Breast	Breast	Malignant	Normal					Breast Cancer	Breast Cancer	pubmed	33450198	Cathepsin C promotes breast cancer lung metastasis by modulating neutrophil infiltration and neutrophil extracellular trap formation	Cancer cell	Yansen Xiao et al.	2021	Yes
CCIDB	CTSK		TLR4		CTSK_TLR4	Ligand-receptor	Paracrine	Malignant cell	Colorectal cancer cell	TAM	Tumor-associated Macrophage	Human					IL10,IL17	Activation,Activation	CTSK	M2 polarization	Inhibition	Colorectum	Colorectum	Malignant	Cancer-associated					Colorectal Cancer	Colorectal Cancer	pubmed	30850734	Gut microbiota-stimulated cathepsin K secretion mediates TLR4-dependent M2 macrophage polarization and promotes tumor metastasis in colorectal cancer	Cell death and differentiation	Rui Li et al.	2019	Yes
CCIDB	CXCL1		CXCR2		CXCL1_CXCR2	Ligand-receptor	Paracrine	TAM	Tumor-associated Macrophage	Malignant cell	Gastric cancer cell	Human	TNF	CXCL1 Agonist			STAT3	Activation	CXCL	Migration,Metastasis	Activation,Activation	Stomach	Stomach	Cancer-associated	Malignant					Gastric (Stomach) Cancer	Gastric Cancer	pubmed	30796034	A C-X-C Chemokine Receptor Type 2–Dominated Cross-talk between Tumor Cells and Macrophages Drives Gastric Cancer Metastasis	Clinical cancer research	Zhijun Zhou et al.	2019	No
CCIDB	CXCL1		CXCR2		CXCL1_CXCR2	Ligand-receptor	Autocrine	Malignant cell	Inflammatory breast cancer cell	Malignant cell	Inflammatory breast cancer cell	Human,Mouse							CXCL	Metastasis	Inhibition	Breast	Breast	Malignant	Malignant					Breast Cancer	Inflammatory breast cancer (IBC)	pubmed	31043378	Inflammatory Breast Cancer Promotes Development of M2 Tumor-Associated Macrophages and Cancer Mesenchymal Cells through a Complex Chemokine Network	Cancer research	Amanda Valeta-Magara et al.	2019	No
CCIDB	CXCL1		CXCR2		CXCL1_CXCR2	Ligand-receptor	Paracrine	TAM	Tumor-associated Macrophage	Malignant cell	Inflammatory breast cancer cell	Human,Mouse							CXCL	Metastasis	Inhibition	Breast	Breast	Cancer-associated	Malignant			M2		Breast Cancer	Inflammatory breast cancer (IBC)	pubmed	31043378	Inflammatory Breast Cancer Promotes Development of M2 Tumor-Associated Macrophages and Cancer Mesenchymal Cells through a Complex Chemokine Network	Cancer research	Amanda Valeta-Magara et al.	2019	No
CCIDB	CXCL1		CXCR2		CXCL1_CXCR2	Ligand-receptor	Paracrine	Endothelial cell	Human pulmonary artery endothelial cell	Malignant cell	Osteosarcoma cell	Human,Mouse					VCAM1	Activation	CXCL	Migration,Metastasis	Activation,Activation	Lung	Bone	Normal	Malignant					Osteosarcoma	Osteosarcoma	pubmed	32079335	CXCL1/CXCR2 Paracrine Axis Contributes to Lung Metastasis in Osteosarcoma	Cancers	Chia-Chia Chao et al.	2020	No
CCIDB	CXCL1		CXCR2		CXCL1_CXCR2	Ligand-receptor	Paracrine	CAF	Cancer-associated Fibroblast	Malignant cell	Oral squamous cell carcinoma cell	Human,Mouse							CXCL	Invasion,Migration	Activation,Activation	Oral	Oral	Cancer-associated	Malignant					Oral Cancer	Oral squamous cell carcinoma	pubmed	30616781	Reciprocal activation of cancer-associated fibroblasts and oral squamous carcinoma cells through CXCL1	Oral Oncology	Ling-YingWei et al.	2019	No
CCIDB	CXCL1		CXCR2		CXCL1_CXCR2	Ligand-receptor	Autocrine	CAF	Cancer-associated Fibroblast	CAF	Cancer-associated Fibroblast	Human,Mouse					MMP1	Activation	CXCL	Senescence	Inhibition	Oral	Oral	Cancer-associated	Cancer-associated					Oral Cancer	Oral squamous cell carcinoma	pubmed	30616781	Reciprocal activation of cancer-associated fibroblasts and oral squamous carcinoma cells through CXCL1	Oral Oncology	Ling-YingWei et al.	2019	No
CCIDB	Cxcl10		Cxcr3		Cxcl10_Cxcr3	Ligand-receptor	Paracrine	Dendritic cell	CD103+ dendritic cell	T cell	Effector T cell	Mouse							CXCL	Effector T cell recruitment	Inhibition	Skin	Skin	Malignant	Normal			CD103+	CD8+	Melanoma	Melanoma	pubmed	28486109	Tumor-Residing Batf3 Dendritic Cells Are Required for Effector T Cell Trafficking and Adoptive T Cell Therapy	Cancer cell	Stefani Spranger et al.	2017	Yes
CCIDB	CXCL10		CXCR3		CXCL10_CXCR3	Ligand-receptor	Paracrine	Malignant cell	HPV+ CSCC cell	Fibroblast	Fibroblast	Human,Mouse					CD247	Activation	CXCL	Immune escape	Inhibition	Cervix	Cervix	Malignant	Normal					Cervical Cancer	Cervical squamous cell carcinoma (CSCC)	pubmed	34422627	CXCL10 Produced by HPV-Positive Cervical Cancer Cells Stimulates Exosomal PDL1 Expression by Fibroblasts via CXCR3 and JAK-STAT Pathways	Frontiers in oncology	Xiaona Chen et al.	2021	No
CCIDB	Cxcl10		Cxcr3		Cxcl10_Cxcr3	Ligand-receptor	Paracrine	CAF	Metastasis-associated fibroblast (MAF)	Malignant cell	Metastasis-initiating breast cancer cell	Mouse					IL1A,IL1B	Activation	CXCL	Metastasis	Inhibition	Lung	Breast	Cancer-associated	Malignant					Breast Cancer	Breast Cancer	pubmed	32198421	Metastasis-initiating cells induce and exploit a fibroblast niche to fuel malignant colonization of the lungs	Nature communications	Maren Pein et al.	2020	Yes
CCIDB	CXCL10		CXCR3		CXCL10_CXCR3	Ligand-receptor	Paracrine	Malignant cell	Hepatocellular carcinoma cell	NK cell	NK cell	Human,Mouse					IFNG	Activation	CXCL	Anti-tumor immunity	Inhibition	Liver	Blood	Malignant	Normal					Liver Cancer	Hepatocellular carcinoma	pubmed	33689775	Interferon regulatory factor 1(IRF-1) activates anti-tumor immunity via CXCL10/CXCR3 axis in hepatocellular carcinoma (HCC)	Cancer letters	Yihe Yan et al.	2021	No
CCIDB	CXCL10		CXCR3		CXCL10_CXCR3	Ligand-receptor	Paracrine	Malignant cell	Hepatocellular carcinoma cell	NKT cell	NKT cell	Human,Mouse					IFNG	Activation	CXCL	Anti-tumor immunity	Inhibition	Liver	Blood	Malignant	Normal					Liver Cancer	Hepatocellular carcinoma	pubmed	33689775	Interferon regulatory factor 1(IRF-1) activates anti-tumor immunity via CXCL10/CXCR3 axis in hepatocellular carcinoma (HCC)	Cancer letters	Yihe Yan et al.	2021	No
CCIDB	CXCL10		CXCR3		CXCL10_CXCR3	Ligand-receptor	Paracrine	Malignant cell	Hepatocellular carcinoma cell	T cell	CD8+ T cell	Human,Mouse					IFNG	Activation	CXCL	Anti-tumor immunity	Inhibition	Liver	Blood	Malignant	Normal				CD8+	Liver Cancer	Hepatocellular carcinoma	pubmed	33689775	Interferon regulatory factor 1(IRF-1) activates anti-tumor immunity via CXCL10/CXCR3 axis in hepatocellular carcinoma (HCC)	Cancer letters	Yihe Yan et al.	2021	No
CCIDB	CXCL10		CXCR3		CXCL10_CXCR3	Ligand-receptor	Autocrine	Malignant cell	Hepatocellular carcinoma cell	Malignant cell	Hepatocellular carcinoma cell	Human,Mouse					CXCL10	Activation	CXCL	Proliferation,Metastasis,Angiogenesis	Activation,Activation,Activation	Liver	Blood	Malignant	Malignant					Liver Cancer	Hepatocellular carcinoma	pubmed	33689775	Interferon regulatory factor 1(IRF-1) activates anti-tumor immunity via CXCL10/CXCR3 axis in hepatocellular carcinoma (HCC)	Cancer letters	Yihe Yan et al.	2021	No
CCIDB	CXCL11		CXCR3		CXCL11_CXCR3	Ligand-receptor	Paracrine	CAF	Cancer-associated Fibroblast	Malignant cell	Hepatocellular carcinoma cell	Human,Mouse					IL17	Activation	CXCL	Migration,Metastasis	Activation,Activation	Liver	Liver	Cancer-associated	Malignant					Liver Cancer	Hepatocellular carcinoma	pubmed	33707417	Cancer-associated fibroblast -derived CXCL11 modulates hepatocellular carcinoma cell migration and tumor metastasis through the circUBAP2/mir-4756/IFIt1/3 axis	Cell death & Disease	Gao Liu et al.	2021	No
CCIDB	CXCL11		CXCR3		CXCL11_CXCR3	Ligand-receptor	Paracrine	CAF	Cancer-associated Fibroblast	Malignant cell	Hepatocellular carcinoma cell	Human,Mouse					IL1B	Activation	CXCL	Migration,Metastasis	Activation,Activation	Liver	Liver	Cancer-associated	Malignant					Liver Cancer	Hepatocellular carcinoma	pubmed	33707417	Cancer-associated fibroblast -derived CXCL11 modulates hepatocellular carcinoma cell migration and tumor metastasis through the circUBAP2/mir-4756/IFIt1/3 axis	Cell death & Disease	Gao Liu et al.	2021	No
CCIDB	CXCL12		CXCR4		CXCL12_CXCR4	Ligand-receptor	Autocrine	Malignant cell	Hepatocellular carcinoma cell	Malignant cell	Hepatocellular carcinoma cell	Human,Mouse							MAPK	Proliferation,Metastasis	Activation,Activation	Liver	Liver	Malignant	Malignant					Liver Cancer	Hepatocellular carcinoma	pubmed	31534521	TCF12 promotes the tumorigenesis and metastasis of hepatocellular carcinoma via upregulation of CXCR4 expression	Theranostics	Jing Yang et al.	2019	No
CCIDB	CXCL12		CXCR4		CXCL12_CXCR4	Ligand-receptor	Autocrine	Malignant cell	Hepatocellular carcinoma cell	Malignant cell	Hepatocellular carcinoma cell	Human,Mouse							PI3K	Proliferation,Metastasis	Activation,Activation	Liver	Liver	Malignant	Malignant					Liver Cancer	Hepatocellular carcinoma	pubmed	31534521	TCF12 promotes the tumorigenesis and metastasis of hepatocellular carcinoma via upregulation of CXCR4 expression	Theranostics	Jing Yang et al.	2019	No
CCIDB	CXCL12	SDF-1	CXCR4		CXCL12_CXCR4	Ligand-receptor	Paracrine	Stellate cell	NF-κB activated pancreatic stellate cell	Malignant cell	Pancreatic cancer cell	Human					SMO	Activation	CXCL	Metastasis	Inhibition	Pancreas	Pancreas	Normal	Malignant					Pancreatic Cancer	Pancreatic ductal adenocarcinoma	pubmed	28336327	Galectin-1-driven upregulation of SDF-1 in pancreatic stellate cells promotes pancreatic cancer metastasis	Cancer letters	Dong Qian et al.	2017	No
CCIDB	CXCL12	SDF-1	CXCR4		CXCL12_CXCR4	Ligand-receptor	Paracrine	CAF	Cancer-associated Fibroblast	Malignant cell	Non small cell lung cancer cell	Human					PPARD	Activation	CXCL12	Invasion,EMT	Activation,Activation	Lung	Lung	Cancer-associated	Malignant					Lung Cancer	Non-small cell lung cancer	pubmed	33637678	Cancer-associated fibroblast-derived SDF-1 induces epithelial-mesenchymal transition of lung adenocarcinoma via CXCR4/β-catenin/PPARδ signalling	Cell Death and Disease	Yingyan Wang et al.	2021	No
CCIDB	CXCL12		CXCR4		CXCL12_CXCR4	Ligand-receptor	Paracrine	CAF	Cancer-associated Fibroblast	TAM	Tumor-associated Macrophage	Human					SERPINE1	Activation	CXCL	Proliferation,Migration,Invasion,EMT	Activation,Activation,Activation,Activation	Liver	Liver	Cancer-associated	Cancer-associated					Liver Cancer	Hepatocellular carcinoma	pubmed	34195849	Cancer‑associated fibroblast‑induced M2‑polarized macrophages promote hepatocellular carcinoma progression via the plasminogen activator inhibitor‑1 pathway	International journal of oncology	Shuhai Chen et al.	2021	No
CCIDB	CXCL13		CXCR5		CXCL13_CXCR5	Ligand-receptor	Paracrine	TAM	Tumor-associated Macrophage	Malignant cell	Colorectal cancer cell	Human					MIR934	Activation	CXCL	Metastasis	Inhibition	Colon	Colon	Cancer-associated	Malignant					Colorectal Cancer	Colorectal Cancer	pubmed	33213490	Tumor-derived exosomal miR-934 induces macrophage M2 polarization to promote liver metastasis of colorectal cancer	Journal Hematology & Oncology	Senlin Zhao et al.	2020	No
CCIDB	Cxcl14		Gpr85		Cxcl14_Gpr85	Ligand-receptor	Paracrine	Malignant cell	HIC1-deleted breast cancer cell	Fibroblast	Normal-associated Fibroblast	Mouse					CCL17	Activation	CXCL14			Breast	Breast	Malignant	Normal					Breast Cancer	Breast Cancer	pubmed	30204129	HIC1 deletion promotes breast cancer progression by activating tumor cell/fibroblast crosstalk	The Journal of Clinical Investication	Yingying Wang et al.	2018	Yes
CCIDB	CXCL16		CXCR6		CXCL16_CXCR6	Ligand-receptor	Paracrine	Dendritic cell	CCR7+ dendritic cell	T cell	Cytotoxic T lymphocyte	Human,Mouse							CXCL	Tumor regression	Inhibition			Normal	Normal			CCR7+ DC3	Cytotoxic CD8+	Melanoma	Melanoma	pubmed	34343496	CXCR6 positions cytotoxic T cells to receive critical survival signals in the tumor microenvironment	Cell	Mauro Di Pilato et al.	2021	No
CCIDB	CXCL2		CXCR2		CXCL2_CXCR2	Ligand-receptor	Paracrine	TAM	Tumor-associated Macrophage	Malignant cell	Inflammatory breast cancer cell	Human,Mouse							CXCL	Metastasis	Inhibition	Breast	Breast	Cancer-associated	Malignant			M2		Breast Cancer	Inflammatory breast cancer (IBC)	pubmed	31043378	Inflammatory Breast Cancer Promotes Development of M2 Tumor-Associated Macrophages and Cancer Mesenchymal Cells through a Complex Chemokine Network	Cancer research	Amanda Valeta-Magara et al.	2019	No
CCIDB	CXCL2		CXCR2		CXCL2_CXCR2	Ligand-receptor	Autocrine	Malignant cell	Inflammatory breast cancer cell	Malignant cell	Inflammatory breast cancer cell	Human,Mouse							CXCL	Metastasis	Inhibition	Breast	Breast	Malignant	Malignant					Breast Cancer	Inflammatory breast cancer (IBC)	pubmed	31043378	Inflammatory Breast Cancer Promotes Development of M2 Tumor-Associated Macrophages and Cancer Mesenchymal Cells through a Complex Chemokine Network	Cancer research	Amanda Valeta-Magara et al.	2019	No
CCIDB	CXCL3		CXCR2		CXCL3_CXCR2	Ligand-receptor	Paracrine	Malignant cell	Colon cancer cell	MDSC	Myeloid-derived suppressor cell	Human,Mouse	KRAS	CXCL3 Antagonist					CXCL	Decreasing cytotoxic T Cell	Inhibition	Colon	Myeloid	Malignant	Normal					Colorectal Cancer	Colorectal Cancer	pubmed	30905761	KRAS-IRF2 Axis Drives Immune Suppression and Immune Therapy Resistance in Colorectal Cancer	Cancer Cell	Wenting Liao et al.	2019	No
CCIDB	Cxcl3		Cxcr2		Cxcl3_Cxcr2	Ligand-receptor	Paracrine	Malignant cell	Colorectal cancer cell	MDSC	Myeloid-derived suppressor cell	Mouse							CXCL	Immune therapy resistance	Inhibition	Colon	Colon	Malignant	Normal					Colorectal Cancer	Colorectal Cancer	pubmed	30905761	KRAS-IRF2 Axis Drives Immune Suppression and Immune Therapy Resistance in Colorectal Cancer	Cancer Cell	Wenting Liao et al.	2019	Yes
CCIDB	CXCL3		CXCR2		CXCL3_CXCR2	Ligand-receptor	Paracrine	TAM	Tumor-associated Macrophage	Malignant cell	Inflammatory breast cancer cell	Human,Mouse							CXCL	Metastasis	Inhibition	Breast	Breast	Cancer-associated	Malignant			M2		Breast Cancer	Inflammatory breast cancer (IBC)	pubmed	31043378	Inflammatory Breast Cancer Promotes Development of M2 Tumor-Associated Macrophages and Cancer Mesenchymal Cells through a Complex Chemokine Network	Cancer research	Amanda Valeta-Magara et al.	2019	No
CCIDB	CXCL3		CXCR2		CXCL3_CXCR2	Ligand-receptor	Autocrine	Malignant cell	Inflammatory breast cancer cell	Malignant cell	Inflammatory breast cancer cell	Human,Mouse							CXCL	Metastasis	Inhibition	Breast	Breast	Malignant	Malignant					Breast Cancer	Inflammatory breast cancer (IBC)	pubmed	31043378	Inflammatory Breast Cancer Promotes Development of M2 Tumor-Associated Macrophages and Cancer Mesenchymal Cells through a Complex Chemokine Network	Cancer research	Amanda Valeta-Magara et al.	2019	No
CCIDB	CXCL5		CXCR2		CXCL5_CXCR2	Ligand-receptor	Paracrine	TAM	Tumor-associated Macrophage	Malignant cell	Gastric cancer cell	Human	TNF	CXCL5 Agonist			STAT3	Activation	CXCL	Migration,Metastasis	Activation,Activation	Stomach	Stomach	Cancer-associated	Malignant					Gastric (Stomach) Cancer	Gastric Cancer	pubmed	30796034	A C-X-C Chemokine Receptor Type 2–Dominated Cross-talk between Tumor Cells and Macrophages Drives Gastric Cancer Metastasis	Clinical cancer research	Zhijun Zhou et al.	2019	No
CCIDB	CXCL5		CXCR2		CXCL5_CXCR2	Ligand-receptor	Autocrine	Malignant cell	NPC cell	Malignant cell	NPC cell	Human,Mouse					CDH1,VIM	Inhibition,Activation	CXCL	Metastasis	Inhibition	Nasopharynx	Nasopharynx	Malignant	Malignant					Nasopharyngeal Cancer	Nasopharyngeal carcinoma (NPC)	pubmed	29665837	The CXCL5/CXCR2 axis contributes to the epithelial-mesenchymal transition of nasopharyngeal carcinoma cells by activating ERK/GSK-3β/Snail signaling	Journal of experimental & clinical cancer research : CR	Wen-Ze Qiu et al.	2018	No
CCIDB	CXCL5		CXCR2		CXCL5_CXCR2	Ligand-receptor	Autocrine	Malignant cell	Colorectal cancer cell	Malignant cell	Colorectal cancer cell	Human,Mouse					MMP7	Activation	CXCL	Invasion	Inhibition	Colon	Colon	Malignant	Malignant					Colorectal Cancer	Colorectal Cancer	pubmed	28356111	Tumor-derived CXCL5 promotes human colorectal cancer metastasis through activation of the ERK/Elk-1/Snail and AKT/ GSK3β/β-catenin pathways	Molecular Cancer	Jingkun Zhao et al.	2017	No
CCIDB	CXCL5		CXCR2		CXCL5_CXCR2	Ligand-receptor	Autocrine	Malignant cell	Colorectal cancer cell	Malignant cell	Colorectal cancer cell	Human,Mouse					SNAIL	Activation	CXCL	EMT	Inhibition	Colon	Colon	Malignant	Malignant					Colorectal Cancer	Colorectal Cancer	pubmed	28356111	Tumor-derived CXCL5 promotes human colorectal cancer metastasis through activation of the ERK/Elk-1/Snail and AKT/ GSK3β/β-catenin pathways	Molecular Cancer	Jingkun Zhao et al.	2017	No
CCIDB	CXCL5		CXCR2		CXCL5_CXCR2	Ligand-receptor	Paracrine	Malignant cell	Colorectal cancer cell	Endothelial cell	Endothelial cell	Human,Mouse					FOXD1,VEGFA	Activation	CXCL	Angiogenesis	Inhibition	Colon	Colon	Malignant	Normal					Colorectal Cancer	Colorectal Cancer	pubmed	30792394	CXCL5 induces tumor angiogenesis via enhancing the expression of FOXD1 mediated by the AKT/NF-κB pathway in colorectal cancer	Cell Death and Disease	Chun Chen et al.	2019	No
CCIDB	CXCL5		CXCR2		CXCL5_CXCR2	Ligand-receptor	Paracrine	CAF	Cancer-associated Fibroblast	Melanocyte	Tumor cell	Human,Mouse					CD274	Activation	CXCL	Immune invasion	Inhibition	Skin	Skin	Cancer-associated	Malignant					Melanoma	Melanoma	pubmed	30873585	Cancer‐associated fibroblasts promote PD‐L1 expression in mice cancer cells via secreting CXCL5	International Journal of Cancer	Ziqian Li et al.	2019	No
CCIDB	CXCL5		CXCR2		CXCL5_CXCR2	Ligand-receptor	Paracrine	CAF	Cancer-associated Fibroblast	Malignant cell	Tumor cell	Human,Mouse					CD274	Activation	CXCL	Immune invasion	Inhibition	Colon	Colon	Cancer-associated	Malignant					Colorectal Cancer	Colorectal Carcinoma	pubmed	30873585	Cancer‐associated fibroblasts promote PD‐L1 expression in mice cancer cells via secreting CXCL5	International Journal of Cancer	Ziqian Li et al.	2019	No
CCIDB	CXCL6		CNTFR		CXCL6_CNTFR	Ligand-receptor	Paracrine	Malignant cell	Hepatocellular carcinoma cell	Neutrophil	Neutrophil	Human,Mouse								Recruitment	Inhibition	Liver	Liver	Malignant	Normal				N1	Liver Cancer	Hepatocellular carcinoma	pubmed	33682185	Cancer-Associated Fibroblast-Mediated Cellular Crosstalk Supports Hepatocellular Carcinoma Progression	Hepatology	Mengjia Song et al.	2021	Yes
CCIDB	CXCL6		CXCR1		CXCL6_CXCR1	Ligand-receptor	Paracrine	Malignant cell	Hepatocellular carcinoma cell	CAF	Cancer-associated Fibroblast	Human,Mouse					CLCF1	Activation	CXCL	Tumor growth	Inhibition	Liver	Liver	Malignant	Cancer-associated					Liver Cancer	Hepatocellular carcinoma	pubmed	33682185	Cancer-Associated Fibroblast-Mediated Cellular Crosstalk Supports Hepatocellular Carcinoma Progression	Hepatology	Mengjia Song et al.	2021	No
CCIDB	CXCL6		CXCR1		CXCL6_CXCR1	Ligand-receptor	Autocrine	Malignant cell	Hepatocellular carcinoma cell	Malignant cell	Hepatocellular carcinoma cell	Human,Mouse					E2F1	Activation	CXCL	Self-renewal	Inhibition	Liver	Liver	Malignant	Malignant					Liver Cancer	Hepatocellular carcinoma	pubmed	33682185	Cancer-Associated Fibroblast-Mediated Cellular Crosstalk Supports Hepatocellular Carcinoma Progression	Hepatology	Mengjia Song et al.	2021	No
CCIDB	CXCL6		CXCR2		CXCL6_CXCR2	Ligand-receptor	Paracrine	Malignant cell	Hepatocellular carcinoma cell	CAF	Cancer-associated Fibroblast	Human,Mouse					CLCF1	Activation	CXCL	Tumor growth	Inhibition	Liver	Liver	Malignant	Cancer-associated					Liver Cancer	Hepatocellular carcinoma	pubmed	33682185	Cancer-Associated Fibroblast-Mediated Cellular Crosstalk Supports Hepatocellular Carcinoma Progression	Hepatology	Mengjia Song et al.	2021	No
CCIDB	CXCL6		CXCR2		CXCL6_CXCR2	Ligand-receptor	Autocrine	Malignant cell	Hepatocellular carcinoma cell	Malignant cell	Hepatocellular carcinoma cell	Human,Mouse					E2F1	Activation	CXCL	Self-renewal	Inhibition	Liver	Liver	Malignant	Malignant					Liver Cancer	Hepatocellular carcinoma	pubmed	33682185	Cancer-Associated Fibroblast-Mediated Cellular Crosstalk Supports Hepatocellular Carcinoma Progression	Hepatology	Mengjia Song et al.	2021	No
CCIDB	CXCL8	IL-8	CXCR1		CXCL8_CXCR1	Ligand-receptor	Paracrine	CAF	Cancer-associated Fibroblast	Fibroblast	Normal ovarian fibroblast	Human,Mouse							CXCL	Proliferation,Angiogenesis	Activation,Activation	Ovary	Ovary	Cancer-associated	Normal					Ovarian Cancer	Ovarian Cancer	pubmed	34277625	Cancer-Associated Fibroblast-Derived Interleukin-8 Promotes Ovarian Cancer Cell Stemness and Malignancy Through the Notch3-Mediated Signaling	Frontiers in cell and developmental biology	Zhaodong Ji et al.	2021	No
CCIDB	CXCL8	IL-8	CXCR1		CXCL8_CXCR1	Ligand-receptor	Paracrine	CAF	Cancer-associated Fibroblast	Malignant cell	Ovarian cancer cell	Human,Mouse							CXCL	Proliferation,Stemness	Activation,Activation	Ovary	Ovary	Cancer-associated	Malignant					Ovarian Cancer	Ovarian Cancer	pubmed	34277625	Cancer-Associated Fibroblast-Derived Interleukin-8 Promotes Ovarian Cancer Cell Stemness and Malignancy Through the Notch3-Mediated Signaling	Frontiers in cell and developmental biology	Zhaodong Ji et al.	2021	No
CCIDB	CXCL8		CXCR1		CXCL8_CXCR1	Ligand-receptor	Paracrine	Fibroblast	Fibroblast	Malignant cell	ER+ breast cancer cell	Human							IL8	Proliferation	Inhibition	Breast	Breast	Normal	Malignant					Breast Cancer	ER+ breast cancer	pubmed	31419632	Paracrine Crosstalk between Fibroblasts and ER+ Breast Cancer Cells Creates an IL1β-Enriched Niche that Promotes Tumor Growth	iScience	Sumanta Chatterjee et al.	2019	No
CCIDB	CXCL8	IL-8	CXCR1		CXCL8_CXCR1	Ligand-receptor	Paracrine	Stem cell	Mesenchymal stem cell	Malignant cell	Osteosarcoma cell	Human,Mouse							CXCL	Survival,Metastasis	Activation,Activation	Bone marrow	Bone	Normal	Malignant					Osteosarcoma	Osteosarcoma	pubmed	29915309	CXCR1/Akt signaling activation induced by mesenchymal stem cell-derived IL-8 promotes osteosarcoma cell anoikis resistance and pulmonary metastasis	Cell death & disease	Lin Du et al.	2018	No
CCIDB	CXCL8	IL-8	CXCR1		CXCL8_CXCR1	Ligand-receptor	Autocrine	Malignant cell	Osteosarcoma cell	Malignant cell	Osteosarcoma cell	Human,Mouse							CXCL	Survival,Metastasis	Activation,Activation	Bone	Bone	Malignant	Malignant					Osteosarcoma	Osteosarcoma	pubmed	29915309	CXCR1/Akt signaling activation induced by mesenchymal stem cell-derived IL-8 promotes osteosarcoma cell anoikis resistance and pulmonary metastasis	Cell death & disease	Lin Du et al.	2018	No
CCIDB	CXCL8	IL8	CXCR2		CXCL8_CXCR2	Ligand-receptor	Autocrine	Malignant cell	Inflammatory breast cancer cell	Malignant cell	Inflammatory breast cancer cell	Human,Mouse							CXCL	Metastasis	Inhibition	Breast	Breast	Malignant	Malignant					Breast Cancer	Inflammatory breast cancer (IBC)	pubmed	31043378	Inflammatory Breast Cancer Promotes Development of M2 Tumor-Associated Macrophages and Cancer Mesenchymal Cells through a Complex Chemokine Network	Cancer research	Amanda Valeta-Magara et al.	2019	No
CCIDB	CXCL8	IL8	CXCR2		CXCL8_CXCR2	Ligand-receptor	Paracrine	TAM	Tumor-associated Macrophage	Malignant cell	Inflammatory breast cancer cell	Human,Mouse							CXCL	Metastasis	Inhibition	Breast	Breast	Cancer-associated	Malignant			M2		Breast Cancer	Inflammatory breast cancer (IBC)	pubmed	31043378	Inflammatory Breast Cancer Promotes Development of M2 Tumor-Associated Macrophages and Cancer Mesenchymal Cells through a Complex Chemokine Network	Cancer research	Amanda Valeta-Magara et al.	2019	No
CCIDB	CXCL8	IL-8	CXCR2		CXCL8_CXCR2	Ligand-receptor	Paracrine	CAF	Cancer-associated Fibroblast	Fibroblast	Normal ovarian fibroblast	Human,Mouse							CXCL	Proliferation,Angiogenesis	Activation,Activation	Ovary	Ovary	Cancer-associated	Normal					Ovarian Cancer	Ovarian Cancer	pubmed	34277625	Cancer-Associated Fibroblast-Derived Interleukin-8 Promotes Ovarian Cancer Cell Stemness and Malignancy Through the Notch3-Mediated Signaling	Frontiers in cell and developmental biology	Zhaodong Ji et al.	2021	No
CCIDB	CXCL8	IL-8	CXCR2		CXCL8_CXCR2	Ligand-receptor	Paracrine	CAF	Cancer-associated Fibroblast	Malignant cell	Ovarian cancer cell	Human,Mouse							CXCL	Proliferation,Stemness	Activation,Activation	Ovary	Ovary	Cancer-associated	Malignant					Ovarian Cancer	Ovarian Cancer	pubmed	34277625	Cancer-Associated Fibroblast-Derived Interleukin-8 Promotes Ovarian Cancer Cell Stemness and Malignancy Through the Notch3-Mediated Signaling	Frontiers in cell and developmental biology	Zhaodong Ji et al.	2021	No
CCIDB	CXCL8	IL-8	CXCR2		CXCL8_CXCR2	Ligand-receptor	Paracrine	Malignant cell	Hypoxic colorectal cancer cell	Malignant cell	Normoxic colorectal cancer cell	Human					MMP1,MMP2	Activation,Activation	CXCL	Metastasis	Inhibition	Colorectum	Colorectum	Malignant	Malignant	Hypoxic	Normoxic			Colorectal Cancer	Colorectal Cancer	pubmed	32737283	Hypoxic colorectal cancer cells promote metastasis of normoxic cancer cells depending on IL-8/p65 signaling pathway	Cell death & disease	Yulong Mi et al.	2020	No
CCIDB	Cxcl9		Cxcr3		Cxcl9_Cxcr3	Ligand-receptor	Paracrine	Dendritic cell	CD103+ dendritic cell	T cell	Effector T cell	Mouse							CXCL	Effector T cell recruitment	Inhibition	Skin	Skin	Malignant	Normal			CD103+	CD8+	Melanoma	Melanoma	pubmed	28486109	Tumor-Residing Batf3 Dendritic Cells Are Required for Effector T Cell Trafficking and Adoptive T Cell Therapy	Cancer cell	Stefani Spranger et al.	2017	Yes
CCIDB	Cxcl9		Cxcr3		Cxcl9_Cxcr3	Ligand-receptor	Paracrine	CAF	Metastasis-associated fibroblast (MAF)	Malignant cell	Metastasis-initiating breast cancer cell	Mouse					IL1A,IL1B	Activation	CXCL	Metastasis	Inhibition	Lung	Breast	Cancer-associated	Malignant					Breast Cancer	Breast Cancer	pubmed	32198421	Metastasis-initiating cells induce and exploit a fibroblast niche to fuel malignant colonization of the lungs	Nature communications	Maren Pein et al.	2020	Yes
CCIDB	DKK1		CKAP4		DKK1_CKAP4	Ligand-receptor	Paracrine	Malignant cell	Cholangiocarcinoma cell	Endothelial cell	Endothelial cell	Human,Mouse					PLVAP	Activation	DKK1	Angiogenesis	Inhibition	Liver	Liver	Malignant	Normal					Bile Duct Cancer	Cholangiocarcinoma	pubmed	34079085	Plasmalemma vesicle-associated protein promotes angiogenesis in cholangiocarcinoma via the DKK1/CKAP4/PI3K signaling pathway	Oncogene	Yi Wang et al.	2021	Yes
CCIDB	Dkk2		Lrp6		Dkk2_Lrp6	Ligand-receptor	Autocrine	Malignant cell	Colorectal cancer cell	Malignant cell	Colorectal cancer cell	Chicken,Mouse							PI3K	Aerobic glycolysis	Inhibition	Colon	Colon	Malignant	Malignant					Colorectal Cancer	Colorectal Cancer	pubmed	30867812	Tumor-secreted dickkopf2 accelerates aerobic glycolysis and promotes angiogenesis in colorectal cancer	Theranostics	Fengliu Deng et al.	2019	Yes
CCIDB	Dll1		Notch3		Dll1_Notch3	Ligand-receptor	Juxtacrine	Stem cell	Mammary gland stem cell	Macrophage	Stromal macrophage	Mouse					WNT10A,WNT16,WNT3	Activation,Activation,Activation	NOTCH	Maintain stem cell activity	Inhibition	Mammary gland	Mammary gland	Normal	Normal							pubmed	29773667	Notch ligand Dll1 mediates cross-talk between mammary stem cells and the macrophageal niche	Science	Rumela Chakrabarti et al.	2018	Yes
CCIDB	DUSP28		ITGA1	ITGα1	DUSP28_ITGA1	Ligand-receptor	Autocrine	Malignant cell	Metastatic pancreatic cancer cell	Malignant cell	Metastatic pancreatic cancer cell	Human,Mouse							MAPK	Migration,Invasion,Viability	Activation,Activation,Activation	Pancreas	Pancreas	Malignant	Malignant					Pancreatic Cancer	Pancreatic Cancer	pubmed	30902562	Scattered DUSP28 is a novel biomarker responsible for aggravating malignancy via the autocrine and paracrine signaling in metastatic pancreatic cancer	Cancer letters	Jungwhoi Lee et al.	2019	Yes
CCIDB	Ecm1		Itga6		Ecm1_Itga6	Ligand-receptor	Paracrine	Cancer stem cell	Lgr5 cell	Epithelial cell	Alveolar type II (AT2) cell	Mouse					ABCG1	Activation	ECM1	Tumorigenesis	Inhibition	Lung	Lung	Malignant	Normal					Lung Cancer	Lung adenocarcinoma	pubmed	32157214	Identification of Sca-1+Abcg1+ bronchioalveolar epithelial cells as the origin of lung adenocarcinoma in Gprc5a-konock mouce model through the interaction between lung progenitor AT2 and Lgr5 cells	Oncogene	Huijing Yin et al.	2020	Yes
CCIDB	Ecm1		Itgb4		Ecm1_Itgb4	Ligand-receptor	Paracrine	Cancer stem cell	Lgr5 cell	Epithelial cell	Alveolar type II (AT2) cell	Mouse					ABCG1	Activation	ECM1	Tumorigenesis	Inhibition	Lung	Lung	Malignant	Normal					Lung Cancer	Lung adenocarcinoma	pubmed	32157214	Identification of Sca-1+Abcg1+ bronchioalveolar epithelial cells as the origin of lung adenocarcinoma in Gprc5a-konock mouce model through the interaction between lung progenitor AT2 and Lgr5 cells	Oncogene	Huijing Yin et al.	2020	Yes
CCIDB	EGF		EGFR		EGF_EGFR	Ligand-receptor	Paracrine	TAM	Tumor-associated Macrophage	Malignant cell	Breast cancer cell	Human,Mouse	FERMT2	EGF Agonist					EGF	Tumor growth	Inhibition	Breast	Breast	Cancer-associated	Malignant			M2		Breast Cancer	Breast Cancer	pubmed	28687620	Kindlin-2 Regulates the Growth of Breast Cancer Tumors by Activating CSF-1-Mediated Macrophage Infiltration	Cancer Research	Khalid Sossey-Alaoui et al.	2017	No
CCIDB	EGF		EGFR		EGF_EGFR	Ligand-receptor	Autocrine	Malignant cell	Breast cancer cell	Malignant cell	Breast cancer cell	Human,Mouse	FERMT2	EGF Agonist					EGF	Tumor growth	Inhibition	Breast	Breast	Malignant	Malignant					Breast Cancer	Breast Cancer	pubmed	28687620	Kindlin-2 Regulates the Growth of Breast Cancer Tumors by Activating CSF-1-Mediated Macrophage Infiltration	Cancer Research	Khalid Sossey-Alaoui et al.	2017	No
CCIDB	EGF		EGFR		EGF_EGFR	Ligand-receptor	Juxtacrine	Macrophage	Macrophage	Malignant cell	Breast cancer cell	Human,Mouse							EGF	Tumor growth,Angiogenesis,Invasion,Metastasis	Activation,Activation,Activation,Activation	Breast	Breast	Normal	Malignant					Breast Cancer	Breast Cancer	pubmed	33161320	Breast cancer cells and macrophages in a paracrine-juxtacrine loop	Biomaterials	Sevgi Onal et al.	2021	No
CCIDB	Egf		Egfr		Egf_Egfr	Ligand-receptor	Paracrine	TAM	Tumor-associated Macrophage	Malignant cell	Triple Negative Breast Cancer cell	Mouse							EGF	Tumor progression,Metastasis	Activation,Activation	Breast	Breast	Cancer-associated	Malignant			M2		Breast Cancer	Triple-negative breast cancer	pubmed	31911555	miR-149 Suppresses Breast Cancer Metastasis by Blocking Paracrine Interactions with Macrophages	Cancer Research	Ismael Sanchez-Gonzalez et al.	2020	Yes
CCIDB	EGF		EGFR		EGF_EGFR	Ligand-receptor	Autocrine	Malignant cell	Squamous cell carcinoma cell	Malignant cell	Squamous cell carcinoma cell	Human							EGF	Progression	Inhibition	Esophagus	Esophagus	Malignant	Malignant					Esophageal Cancer	Squamous cell carcinoma	pubmed	30190462	Co-activation of super-enhancer-driven CCAT1 by TP63 and SOX2 promotes squamous cancer progression	Nature communications	Yuan Jiang et al.	2018	No
CCIDB	EGF		EGFR		EGF_EGFR	Ligand-receptor	Autocrine	Malignant cell	Squamous cell carcinoma cell	Malignant cell	Squamous cell carcinoma cell	Human							EGF	Progression	Inhibition	Cervix	Cervix	Malignant	Malignant					Cervical Cancer	Squamous cell carcinoma	pubmed	30190462	Co-activation of super-enhancer-driven CCAT1 by TP63 and SOX2 promotes squamous cancer progression	Nature communications	Yuan Jiang et al.	2018	No
CCIDB	EGF		EGFR		EGF_EGFR	Ligand-receptor	Autocrine	Malignant cell	Squamous cell carcinoma cell	Malignant cell	Squamous cell carcinoma cell	Human							EGF	Progression	Inhibition	Lung	Lung	Malignant	Malignant					Lung Cancer	Squamous cell carcinoma	pubmed	30190462	Co-activation of super-enhancer-driven CCAT1 by TP63 and SOX2 promotes squamous cancer progression	Nature communications	Yuan Jiang et al.	2018	No
CCIDB	EGF		EGFR		EGF_EGFR	Ligand-receptor	Autocrine	Malignant cell	Squamous cell carcinoma cell	Malignant cell	Squamous cell carcinoma cell	Human							EGF	Progression	Inhibition	Tongue	Tongue	Malignant	Malignant					Head and Neck Cancer	Squamous cell carcinoma	pubmed	30190462	Co-activation of super-enhancer-driven CCAT1 by TP63 and SOX2 promotes squamous cancer progression	Nature communications	Yuan Jiang et al.	2018	No
CCIDB	FAM3C	ILEI	LIFR		FAM3C_LIFR	Ligand-receptor	Autocrine	Cancer stem cell	Breast cancer stem cell	Cancer stem cell	Breast cancer stem cell	Human,Mouse			IL6ST	FAM3C activation receptor			FAM3C	Metastasis	Inhibition	Breast	Breast	Malignant	Malignant					Breast Cancer	Breast Cancer	pubmed	30692635	TGFβ promotes breast cancer stem cell self-renewal through an ILEI/LIFR signaling axis	Oncogene	Alec N Woosley et al.	2019	Yes
CCIDB	Faslg	FasL	Fas		Faslg_Fas	Ligand-receptor	Juxtacrine	Macrophage	CD11b+F4/80+ monocyte-derived macrophage	T cell	CD8+ T cell	Mouse							FASLG	T cell apoptosis	Inhibition	Liver	Liver	Normal	Normal			CD11b+F4/80+	CD8+	Metastasis	Liver Metastasis	pubmed	33398162	Liver metastasis restrains immunotherapy efficacy via macrophage-mediated T cell elimination	Nature medicine	Jiali Yu et al.	2021	Yes
CCIDB	Fasn		Cd36		Fasn_Cd36	Ligand-receptor	Paracrine	CAF	Cancer-associated Fibroblast	Malignant cell	Colorectal cancer cell	Mouse					VIM,CDH1	Activation,Inhibition	LIPID	Metastasis	Inhibition	Colon	Colon	Cancer-associated	Malignant					Colorectal Cancer	Colorectal Cancer	pubmed	32327627	Reprogramming of lipid metabolism in cancer-associated fibroblasts potentiates migration of colorectal cancer cells	Cell Death and Disease	Jin Gong, Yiyun Lin et al.	2020	Yes
CCIDB	FGF18		FGFR2		FGF18_FGFR2	Ligand-receptor	Paracrine	Malignant cell	Gastric cancer cell	Malignant cell	Gastric cancer cell	Human,Mouse					YAP1	Activation	FGF	Tumor growth	Inhibition	Stomach	Stomach	Malignant	Malignant					Gastric (Stomach) Cancer	Gastric Cancer	pubmed	32934314	FGF18–FGFR2 signaling triggers the activation of c-Jun–YAP1 axis to promote carcinogenesis in a subgroup of gastric cancer patients and indicates translational potential	Oncogene	Jinglin Zhang et al.	2020	No
CCIDB	FGF18		FGFR3		FGF18_FGFR3	Ligand-receptor	Paracrine	Malignant cell	Hepatocellular carcinoma cell	Endothelial cell	Endothelial cell	Human,Mouse							FGF	Angiogenesis	Inhibition	Liver	Liver	Malignant	Normal					Liver Cancer	Hepatocellular carcinoma	pubmed	29242604	Ribosomal protein S15a promotes tumor angiogenesis via enhancing Wnt/β-catenin-induced FGF18 expression in hepatocellular carcinoma	Oncogene	Pengyi guo et al.	2018	No
CCIDB	FGF19		FGF4		FGF19_FGF4	Ligand-receptor	Autocrine	Malignant cell	Pancreatic cancer cell	Malignant cell	Pancreatic cancer cell	Human					FGF19	Activation	FGF	Proliferation,Invasion	Activation,Activation	Pancreas	Pancreas	Malignant	Malignant					Pancreatic Cancer	Pancreatic ductal adenocarcinoma	pubmed	33066597	FGFR4 Inhibitor BLU9931 Attenuates Pancreatic Cancer Cell Proliferation and Invasion While Inducing Senescence: Evidence for Senolytic Therapy Potential in Pancreatic Cancer	Cancers	Norihiko Sasaki et al.	2020	Yes
CCIDB	FGF19		FGF4		FGF19_FGF4	Ligand-receptor	Paracrine	Malignant cell	Pancreatic cancer cell	Malignant cell	Pancreatic cancer cell	Human							FGF	Proliferation,Invasion	Activation,Activation	Pancreas	Pancreas	Malignant	Malignant					Pancreatic Cancer	Pancreatic ductal adenocarcinoma	pubmed	33066597	FGFR4 Inhibitor BLU9931 Attenuates Pancreatic Cancer Cell Proliferation and Invasion While Inducing Senescence: Evidence for Senolytic Therapy Potential in Pancreatic Cancer	Cancers	Norihiko Sasaki et al.	2020	Yes
CCIDB	FGF19		KLB		FGF19_KLB	Ligand-receptor	Autocrine	Malignant cell	Pancreatic cancer cell	Malignant cell	Pancreatic cancer cell	Human					FGF19	Activation	FGF	Proliferation,Invasion	Activation,Activation	Pancreas	Pancreas	Malignant	Malignant					Pancreatic Cancer	Pancreatic ductal adenocarcinoma	pubmed	33066597	FGFR4 Inhibitor BLU9931 Attenuates Pancreatic Cancer Cell Proliferation and Invasion While Inducing Senescence: Evidence for Senolytic Therapy Potential in Pancreatic Cancer	Cancers	Norihiko Sasaki et al.	2020	No
CCIDB	FGF19		KLB		FGF19_KLB	Ligand-receptor	Paracrine	Malignant cell	Pancreatic cancer cell	Malignant cell	Pancreatic cancer cell	Human							FGF	Proliferation,Invasion	Activation,Activation	Pancreas	Pancreas	Malignant	Malignant					Pancreatic Cancer	Pancreatic ductal adenocarcinoma	pubmed	33066597	FGFR4 Inhibitor BLU9931 Attenuates Pancreatic Cancer Cell Proliferation and Invasion While Inducing Senescence: Evidence for Senolytic Therapy Potential in Pancreatic Cancer	Cancers	Norihiko Sasaki et al.	2020	No
CCIDB	FGF2		FGFR		FGF2_FGFR	Ligand-receptor	Paracrine	Stromal cell	Stromal cell	Malignant cell	ER+ breast cancer cell	Human,Mouse					RB1,BCL2L11	Activation,Activation	FGFR	Apoptosis,Survival	Inhibition,Activation	Bone marrow	Breast	Normal	Malignant					Breast Cancer	Breast Cancer	pubmed	29436393	Therapeutically targeting tumor microenvironment–mediated drug resistance in estrogen receptor–positive breast cancer	Journal of Experimental Medicine	Kevin Shee et al.	2018	Yes
CCIDB	FGF2		FGFR		FGF2_FGFR	Ligand-receptor	Paracrine	Malignant cell	HNSCC cell	CAF	Cancer-associated Fibroblast	Human,Mouse					HGF	Activation	FGFR	Progression	Inhibition	Tongue	Tongue	Malignant	Cancer-associated					Head and Neck Cancer	Head and neck squamous cell carcinoma	pubmed	29769197	Cancer-associated fibroblasts drive glycolysis in a targetable signaling loop implicated in head and neck squamous cell carcinoma progression	Cancer Research	Dhruv Kumar et al.	2018	Yes
CCIDB	FGF2		FGFR1		FGF2_FGFR1	Ligand-receptor	Autocrine	Malignant cell	Esophageal squamous cell	Malignant cell	Esophageal squamous cell	Human							FGF	Cancer survival,Migration	Activation,Activation	Esophagus	Esophagus	Malignant	Malignant					Esophageal Cancer	Esophageal squamous cell carcinoma	pubmed	27317650	NCAM- and FGF-2-mediated FGFR1 signaling in the tumor microenvironment of esophageal cancer regulates the survival and migration of tumor-associated macrophages and cancer cells	Cancer Letters	Nobuhisa Takase et al.	2016	No
CCIDB	FGF2		FGFR1		FGF2_FGFR1	Ligand-receptor	Paracrine	Malignant cell	Esophageal squamous cell	TAM	Tumor-associated Macrophage	Human			NCAM1	FGF2 activation receptor			FGF	Cancer survival,Migration	Activation,Activation	Esophagus	Esophagus	Malignant	Cancer-associated				M2	Esophageal Cancer	Esophageal squamous cell carcinoma	pubmed	27317650	NCAM- and FGF-2-mediated FGFR1 signaling in the tumor microenvironment of esophageal cancer regulates the survival and migration of tumor-associated macrophages and cancer cells	Cancer Letters	Nobuhisa Takase et al.	2016	No
CCIDB	FGF2		FGFR1		FGF2_FGFR1	Ligand-receptor	Paracrine	CAF	Tumor fibroblast	T cell	CD8+ T cell	Human,Mouse					SPRY1	Activation	FGF	T cell activation	Inhibition	Esophagus	Esophagus	Cancer-associated	Normal				CD8+	Esophageal Cancer	Esophageal Cancer	pubmed	33093168	Tumor Fibroblast-Derived FGF2 Regulates Expression of SPRY1 in Esophageal Tumor-Infiltrating T Cells and Plays a Role in T-cell Exhaustion	Cancer Research	Qing-Yun Chen et al.	2020	No
CCIDB	FGF2		FGFR2	FGF2R	FGF2_FGFR2	Ligand-receptor	Paracrine	Epithelial cell	Keratinocyte	Melanocyte	Melanocyte	Human					MITF	Activation	FGF	Melanogenesis	Inhibition	Skin	Skin	Normal	Normal					Disorders of skin pigmentation	Disorders of skin pigmentation	pubmed	31115052	Ganoderma lucidum polysaccharide reduces melanogenesis by inhibiting the paracrine effects of keratinocytes and fibroblasts via IL-6/STAT3/FGF2 pathway	Journal of cellular physiology	Ling Jiang et al.	2019	No
CCIDB	FGF2		FGFR2	FGF2R	FGF2_FGFR2	Ligand-receptor	Paracrine	Fibroblast	Fibroblast	Melanocyte	Melanocyte	Human					MITF	Activation	FGF	Melanogenesis	Inhibition	Skin	Skin	Normal	Normal					Disorders of skin pigmentation	Disorders of skin pigmentation	pubmed	31115052	Ganoderma lucidum polysaccharide reduces melanogenesis by inhibiting the paracrine effects of keratinocytes and fibroblasts via IL-6/STAT3/FGF2 pathway	Journal of cellular physiology	Ling Jiang et al.	2019	No
CCIDB	FGF2	FGF	FGFR3	FGFR	FGF2_FGFR3	Ligand-receptor	Autocrine	Plasma cell	Plasma cell	Plasma cell	Plasma cell	Human,Mouse					MYC,GSH	Inhibition,Inhibition	FGF	Tumor growth	Inhibition,Inhibition	Bone	Bone	Malignant	Malignant					Multiple Myeloma	Multiple Myeloma	pubmed	32094301	FGF Trapping Inhibits Multiple Myeloma Growth through c-Myc Degradation-Induced Mitochondrial Oxidative Stress	Cancer research	Roberto Ronca et al.	2020	No
CCIDB	FGF2	FGF	FGFR3	FGFR	FGF2_FGFR3	Ligand-receptor	Paracrine	Plasma cell	Plasma cell	Plasma cell	Plasma cell	Human,Mouse					MYC,GSH	Inhibition,Inhibition	FGF	Tumor growth,Apoptosis	Inhibition,Inhibition	Bone	Bone	Malignant	Malignant					Multiple Myeloma	Multiple Myeloma	pubmed	32094301	FGF Trapping Inhibits Multiple Myeloma Growth through c-Myc Degradation-Induced Mitochondrial Oxidative Stress	Cancer research	Roberto Ronca et al.	2020	No
CCIDB	FGF4		FGFR1		FGF4_FGFR1	Ligand-receptor	Paracrine	Malignant cell	Lymphoma cell	TEC	Tumor-associated Endothelial cell	Human,Mouse					ETS2	Activation	FGF4	Feed-forward FGFR1-ETS2 angiocrine cascade	Activation	Lymph	Lymph	Malignant	Cancer-associated					Lymphoma	Lymphoma	pubmed	27989801	Molecular Checkpoint Decisions Made by Subverted Vascular Niche Transform Indolent Tumor Cells into Chemoresistant Cancer Stem Cells	Cancer Cell	Zhongwei Cao et al.	2017	No
CCIDB	FGL1		LAG3		FGL1_LAG3	Ligand-receptor	Paracrine	Malignant cell	Tumor cell	T cell	T cell	Human,Mouse							FGL1	Immune invasion	Inhibition	Lung	Blood	Malignant	Normal					Lung Cancer	Non-small cell lung carcinomas (NSCLC)	pubmed	30580966	Fibrinogen-like Protein 1 Is a Major Immune Inhibitory Ligand of LAG-3	Cell	Jun Wang et al.	2019	Yes
CCIDB	FGL2		FCGR3A	CD16	FGL2_FCGR3A	Ligand-receptor	Paracrine	Glial cell	Glioma cell	Macrophage	Macrophage	Human,Mouse					PPBP	Activation	FCGR3A	Progression	Inhibition	Brain	Brain	Malignant	Normal					Brain Tumors	Glioma	pubmed	33676940	FGL2-wired macrophages secrete CXCL7 to regulate the stem-like functionality of glioma cells	Cancer Letters	JunYan et al.	2021	Yes
CCIDB	FLRT3		LPHN		FLRT3_LPHN	Ligand-receptor	Autocrine	Malignant cell	MCF-7 breast cancer cell	Malignant cell	MCF-7 breast cancer cell	Human					LGALS9	Activation	FLRT3	Cytotoxic T cell-induced death,Protect cancer cell	Activation,Activation	Breast	Breast	Malignant	Malignant					Breast Cancer	Breast Cancer	pubmed	31354733	The Tim-3-Galectin-9 Pathway and Its Regulatory Mechanisms in Human Breast Cancer	Frontiers in immunology	Inna M Yasinska et al.	2019	Yes
CCIDB	GAS6	Gas6	AXL		GAS6_AXL	Ligand-receptor	Paracrine	Stromal cell	Bone marrow-derived stromal cell	Cancer stem cell	Leukemia stem cell	Human,Mouse							GAS	Self-renewal capacity	Inhibition	Bone marrow	Bone marrow	Normal	Malignant					Chronic Myelogenous Leukemia (CML)	Chronic Myelogenous Leukemia (CML)	pubmed	27852702	Gas6/Axl Signaling regulates Self-renewal of chronic myelogenous leukemia stem cells by stabilizing b-catenin	Clinical cancer research : an official journal of the American Association for Cancer Research	Yanli Jin et al.	2017	No
CCIDB	GAS6		AXL		GAS6_AXL	Ligand-receptor	Paracrine	CAF	Cancer-associated Fibroblast	Malignant cell	Non small cell lung cancer cell	Human,Mouse							GAS	EMT	Inhibition	Lung	Lung	Cancer-associated	Malignant					Lung Cancer	Non-small cell lung cancer	pubmed	32909687	The actin modulator hMENA regulates GAS6-AXL axis and pro-tumor cancer/stromal cell cooperation	EMBO reports	Roberta Melchionna et al.	2020	No
CCIDB	GAS6		AXL		GAS6_AXL	Ligand-receptor	Paracrine	CAF	Cancer-associated Fibroblast	Malignant cell	Pancreatic ductal adenocarcinoma cell	Human,Mouse							GAS	EMT	Inhibition	Pancreas	Pancreas	Cancer-associated	Malignant					Pancreatic Cancer	Pancreatic ductal adenocarcinoma	pubmed	32909687	The actin modulator hMENA regulates GAS6-AXL axis and pro-tumor cancer/stromal cell cooperation	EMBO reports	Roberta Melchionna et al.	2020	No
CCIDB	GAS6		MERTK		GAS6_MERTK	Ligand-receptor	Autocrine	B cell	Multiple myeloma cell	B cell	Multiple myeloma cell	Human							GAS6	Apoptosis,Proliferation	Inhibition,Activation	Blood	Blood	Malignant	Malignant					Multiple Myeloma	Multiple Myeloma	pubmed	28154173	Autocrine and Paracrine Interactions between Multiple Myeloma Cells and Bone Marrow Stromal Cells by Growth Arrest-specific Gene 6 Cross-talk with Interleukin-6	Journal of Biological Chemistry	Miki Furukawa et al.	2017	No
CCIDB	GAS6		MERTK		GAS6_MERTK	Ligand-receptor	Paracrine	Stromal cell	Bone marrow stromal cell	B cell	Multiple myeloma cell	Human							GAS6	Apoptosis,Proliferation	Inhibition,Activation	Bone marrow	Blood	Normal	Malignant					Multiple Myeloma	Multiple Myeloma	pubmed	28154173	Autocrine and Paracrine Interactions between Multiple Myeloma Cells and Bone Marrow Stromal Cells by Growth Arrest-specific Gene 6 Cross-talk with Interleukin-6	Journal of Biological Chemistry	Miki Furukawa et al.	2017	No
CCIDB	GAS6		MERTK		GAS6_MERTK	Ligand-receptor	Paracrine	Stromal cell	Bone marrow stromal cell	B cell	Multiple myeloma cell	Human					ICAM1,IL6	Activation	GAS6	Proliferation,Migration,Apoptosis	Activation,Activation,Inhibition	Bone marrow	Blood	Normal	Malignant					Multiple Myeloma	Multiple Myeloma	pubmed	28154173	Autocrine and Paracrine Interactions between Multiple Myeloma Cells and Bone Marrow Stromal Cells by Growth Arrest-specific Gene 6 Cross-talk with Interleukin-6	Journal of Biological Chemistry	Miki Furukawa et al.	2017	No
CCIDB	Gcg	Glucagon	Gcgr	Glucagon receptor	Gcg_Gcgr	Ligand-receptor	Paracrine	α cell	α cell	β cell	β cell	Mouse					INS	Activation	GCG			Pancreas	Pancreas	Normal	Normal							pubmed	30380405	Insulin Secretion Depends on Intra-islet Glucagon Signaling	Cell press	Berit Svendsen et al.	2018	Yes
CCIDB	Gcg	Glucagon	Glp1r	GLP-1R	Gcg_Glp1r	Ligand-receptor	Paracrine	α cell	α cell	β cell	β cell	Mouse					INS	Activation	GCG			Pancreas	Pancreas	Normal	Normal							pubmed	30380405	Insulin Secretion Depends on Intra-islet Glucagon Signaling	Cell press	Berit Svendsen et al.	2018	Yes
CCIDB	GDF15		GFRAL		GDF15_GFRAL	Ligand-receptor	Paracrine	Stellate cell	Hepatic stellate cell	Malignant cell	Hepatocellular carcinoma cell	Human,Mouse							GDF15	Proliferation	Inhibition	Liver	Liver	Normal	Malignant					Liver Cancer	Hepatocellular carcinoma	pubmed	33346004	Hepatic Stellate Cells in hepatocellular carcinoma promote tumor growth via growth differentiation factor 15 production	Gastroenterology	Yuta Myojin et al.	2021	Yes
CCIDB	Gdf3	Gdf3	Acvr1c	ALKs	Gdf3_Acvr1c	Ligand-receptor	Paracrine	Macrophage	Adipose tissue macrophage	Adipocyte	Adipocyte	Mouse							GDF3	Lipolysis	Inhibition	Adipose	Adipose	Normal	Normal					HFD-induced obesity	High-fat diet-induced (HFD-induced) obesity	pubmed	33830083	Brd4 modulates diet-induced obesity via PPARγ-dependent Gdf3 expression in adipose tissue macrophages	JCI insight	Xiangming Hu et al.	2021	Yes
CCIDB	GDNF		RET		GDNF_RET	Ligand-receptor	Autocrine	Stellate cell	Hepatic stellate cell	Stellate cell	Hepatic stellate cell	Human,Mouse			TGFBR1	GDNF activation receptor	αSMA,CoI1,GDNF	Activation	GDNF	Fibrogenesis	Inhibition	Liver	Liver	Normal	Normal					Liver fibrosis	Liver fibrosis	pubmed	31171625	Glial cell line-derived neurotrophic factor (GDNF) mediates hepatic stellate cell activation via ALK5/Smad signalling	Gut	Le Tao et al.	2019	No
CCIDB	GPI		GPER1		GPI_GPER1	Ligand-receptor	Autocrine	Malignant cell	Endometrium cancer cell	Malignant cell	Endometrium cancer cell	Human							PI3K	Endometrial cancer cell growth	Inhibition	Endometrium	Endometrium	Malignant	Malignant					Endometrial Cancer	Endometrial Cancer	pubmed	30836961	Autocrine motility factor promotes endometrial cancer progression by targeting GPER-1	Cell Communication and Signaling	Yiran Li et al.	2019	Yes
CCIDB	HBEGF	HB-EGF	EGFR		HBEGF_EGFR	Ligand-receptor	Autocrine	Malignant cell	Cervical cancer cell	Malignant cell	Cervical cancer cell	Human,Mouse							EGF	Proliferation	Inhibition	Cervix	Cervix	Malignant	Malignant					Cervical Cancer	Cervical Cancer	pubmed	28498437	Autocrine expression of the epidermal growth factor receptor ligand heparin-binding EGF-like growth factor in cervical cancer	International Journal of Oncology	Marlies Schrevel et al.	2017	No
CCIDB	HBEGF		EGFR	ErbB1	HBEGF_EGFR	Ligand-receptor	Paracrine	Endothelial cell	Endothelial cell	Cardiomyocyte	Cardiomyocyte	Human,Mouse							EGF	Cardiomyocyte growth	Inhibition	Heart	Heart	Normal	Normal					Cardiac Hypertrophy	Cardiac Hypertrophy	pubmed	30922063	Endothelial Cells Regulate Physiological Cardiomyocyte Growth via VEGFR2-Mediated Paracrine Signaling	Circulation	Riikka Kivelä et al.	2019	No
CCIDB	HGF		MET		HGF_MET	Ligand-receptor	Paracrine	Myofibroblast	Bone marrow-derived myofibroblasts (BMFs)	Malignant cell	Gastric cancer cell	Human							HGF			Bone marrow	Stomach	Normal	Malignant					Gastric (Stomach) Cancer	Gastric Cancer	pubmed	27109105	Crosstalk between bone marrow-derived myofibroblasts and gastric cancer cells regulates cancer stemness and promotes tumorigenesis	Oncogene	Liming Zhu et al.	2016	No
CCIDB	HGF		MET	c-Met	HGF_MET	Ligand-receptor	Paracrine	CAF	Cancer-associated Fibroblast	Malignant cell	MET-unamplified gastric cancer cell	Human					TWIST1	Activation	HGF	Metastasis	Inhibition	Stomach	Stomach	Cancer-associated	Malignant					Gastric (Stomach) Cancer	Gastric Cancer	pubmed	30158543	HGF-mediated crosstalk between cancer-associated fibroblasts and MET-unamplified gastric cancer cells activates coordinated tumorigenesis and metastasis	Cell death & disease	Xusheng Ding et al.	2018	No
CCIDB	HGF		MET		HGF_MET	Ligand-receptor	Paracrine	Stellate cell	Hepatic stellate cell	Malignant cell	Hepatocellular carcinoma cell	Human,Mouse					STMN1, PDGFB	Activation,Activation	HGF	Tumor growth	Inhibition	Liver	Liver	Normal	Malignant					Liver Cancer	Hepatocellular carcinoma	pubmed	31785057	STMN1 upregulation mediates hapatocellular carcinoma and hepatic stellate cell crosstalk to aggravate cancer by triggering the MET pathway	Cancer science	Rui Zhang et al.	2020	No
CCIDB	HGF		MET	c-MET	HGF_MET	Ligand-receptor	Paracrine	TAM	AML support cell	Blast	AML blast	Human,Mouse							HGF	Proliferation,Differentiation	Activation,Activation	Bone marrow	Bone marrow	Cancer-associated	Malignant					Acute Myeloid Leukemia (AML)	Acute myeloid leukemia (AML)	pubmed	30425048	CSF1R inhibitors exhibit antitumor activity in acute myeloid leukemia by blocking paracrine signals from support cells	Blood	David K Edwards 5th et al.	2019	No
CCIDB	HGF		MET	c-Met	HGF_MET	Ligand-receptor	Paracrine	CAF	Cancer-associated Fibroblast	Malignant cell	HNSCC cell	Human,Mouse					FGF2	Activation	MET	Progression	Inhibition	Tongue	Tongue	Cancer-associated	Malignant					Head and Neck Cancer	Head and neck squamous cell carcinoma	pubmed	29769197	Cancer-associated fibroblasts drive glycolysis in a targetable signaling loop implicated in head and neck squamous cell carcinoma progression	Cancer Research	Dhruv Kumar et al.	2018	No
CCIDB	Hgf		Rnmt	cMet	Hgf_Rnmt	Ligand-receptor	Paracrine	CAF	Cancer-associated Fibroblast	Cancer stem cell	Tumor-initiating cell	Mouse					HEY1	Activation	HGF	Tumorigenesis,Self-renewal	Activation,Activation	Liver	Liver	Cancer-associated	Malignant					Liver Cancer	Hepatocellular carcinoma	pubmed	27134167	Cancer-Associated Fibroblasts Regulate Tumor-Initiating Cell Plasticity in Hepatocellular Carcinoma through c-Met/FRA1/HEY1 Signaling	Cell reports	Eunice Yuen Ting Lau et al.	2016	Yes
CCIDB	High mannose N-glycan		Mannose receptor		High mannose N-glycan_Mannose receptor	Ligand-receptor	Juxtacrine	Cancer stem cell	CD133+ hepatoma stem cell	Endothelial cell	Lymphatic endothelial cell	Human					IL17A	Activation				Liver	Lymph	Malignant	Normal			CD133+		Liver Cancer	Hepatoma	pubmed	31499129	IL-17A secreted from lymphatic endothelial cells promotes tumorigenesis by upregulation of PD-L1 in hepatoma stem cells	Journal of Hepatology	Yuanyan Wei et al.	2019	Yes
CCIDB	HMGA1		AGER	RAGE	HMGA1_AGER	Ligand-receptor	Autocrine	Malignant cell	Triple-negative breast cancer cell	Malignant cell	Triple Negative Breast Cancer cell	Human,Mouse					HMGA1	Activation	HMGA1	Migration,Invasion	Activation,Activation	Breast	Breast	Malignant	Malignant					Breast Cancer	Triple-negative breast cancer	pubmed	30135148	Extracellular HMGA1 Promotes Tumor Invasion and Metastasis in Triple-Negative Breast Cancer	Clinical Cancer Research	Olga Méndez et al.	2018	Yes
CCIDB	HMGB1		TLR4		HMGB1_TLR4	Ligand-receptor	Paracrine	Malignant cell	Damaged tumour cell	Myeloid cell	TLR4-positive myeloid cell	Human					TGFB1	Activation	HMGB1	Immune,Tumor growth	Inhibition,Activation	Breast	Breast	Malignant	Normal					Breast Cancer	Breast Cancer	pubmed	34234778	High Mobility Group Box 1(HMGB1) Induces Toll-Like Receptor 4-Mediated Production of the Immunosupressive Protein Galectin-9 in Human Cancer cell	Frontiers in immunology	Anette Teo Hansen Selnø et al.	2021	No
CCIDB	HMGB1		TLR4		HMGB1_TLR4	Ligand-receptor	Paracrine	Malignant cell	Damaged tumour cell	Myeloid cell	TLR4-positive myeloid cell	Human					TGFB1	Activation	HMGB1	Immune,Tumor growth	Inhibition,Activation	Colorectum	Colorectum	Malignant	Normal					Colorectal Cancer	Colorectal Cancer	pubmed	34234778	High Mobility Group Box 1(HMGB1) Induces Toll-Like Receptor 4-Mediated Production of the Immunosupressive Protein Galectin-9 in Human Cancer cell	Frontiers in immunology	Anette Teo Hansen Selnø et al.	2021	No
CCIDB	ICAM1		ITGB1		ICAM1_ITGB1	Ligand-receptor	Juxtacrine	Neutrophil	Neutrophil	Epithelial cell	Cholangiocyte	Human					ITPR3	Inhibition	ICAM	Cholestasis	Inhibition	Liver	Liver	Normal	Normal					Alcoholic hepatitis	Alcoholic hepatitis (AH)	pubmed	33214166	Neutrophils interact with cholangiocytes to cause cholestatic changes in alcoholic hepatitis	Gut	Masahiro Takeuchi et al.	2020	Yes
CCIDB	Ifn	Type 1 IFN	Ifnar1		Ifn_Ifnar1	Ligand-receptor	Paracrine	Epithelial cell	Non-tumor cell	NK cell	Natural killer (NK) cell	Mouse								NK cell anti-tumor immunity	Inhibition	Skin	Skin	Normal	Normal					Melanoma	Melanoma	pubmed	30332631	Tumor-derived cGAMP triggers a STING-mediated interferon response in non-tumor cells to activate the NK cell response	Immunity	Assaf Marcus et al.	2018	Yes
CCIDB	Ifng	IFN-γ	Ifngr1	IFN-γR	Ifng_Ifngr1	Ligand-receptor	Paracrine	T cell	CD8+ T cell	Malignant cell	Liver cancer cell	Mouse					CXCL9,CXCL10	Activation,Activation	IFN-II	Proliferation	Inhibition	Liver	Liver	Normal	Malignant			CD8+		Liver Cancer	Hepatocellular carcinoma	pubmed	33191170	Nanoparticle -Mediated Delivery of 2-Deoxy-D-Glucose Induces Antitumor Immunity and Cytotoxicity in Liver Tumors in Mice	Cellular and molecular gastroenterology and hepatology	Kyo Sasaki et al.	2021	Yes
CCIDB	Ifng		Ifngr1		Ifng_Ifngr1	Ligand-receptor	Paracrine	T cell	T cell	Stem cell	Neural stem cell (NSC)	Mouse					BST2	Activation	IFN-II	Proliferation	Inhibition	Brain	Brain	Normal	Normal	Brain aging	Brain aging	CD8+			Brain Ageing	pubmed	31270459	Single-cell analysis reveals T cell infiltration in old neurogenic niches	Nature	Ben W Dulken et al.	2019	Yes
CCIDB	IFNG		IFNGR1		IFNG_IFNGR1	Ligand-receptor	Paracrine	T cell	CD8+ T cell	Malignant cell	Cancer cell	Human,Mouse					MHC classⅠgene	Activation	IFN-II	MHC-Ⅰantigen presentation	Inhibition	Lung	Lung	Normal	Malignant			CD8+		Lung Cancer	Small-cell lung cancer	pubmed	31564637	An Evolutionarily Conserved Function of Polycomb Silences the MHC Class I Antigen Presentation Pathway and Enables Immune Evasion in Cancer	Immunity	Marian L. Burr et al.	2019	No
CCIDB	IFNG		IFNGR1		IFNG_IFNGR1	Ligand-receptor	Paracrine	T cell	T cell	Malignant cell	Hepatocellular carcinoma cell	Human,Mouse					CD274	Activation	IFNG	Proliferation	Inhibition	Liver	Liver	Normal	Malignant			CD8+		Liver Cancer	Hepatocellular carcinoma	pubmed	31678303	Disruption of SIRT7 Increases the Efficacy of Checkpoint Inhibitor via MEF2D Regulation of Programmed Cell Death 1 Ligand 1 in Hepatocellular Carcinoma Cells	Gastroenterology	Junyu Xiang et al.	2020	No
CCIDB	IGF1		IGF1R		IGF1_IGF1R	Ligand-receptor	Paracrine	TEC	Tumor-associated endothelial cell	Malignant cell	Lymphoma cell	Human,Mouse	IGFBP7	IGF1 Antagonist					IGF	Chemoresistance	Inhibition	Lymph	Lymph	Cancer-associated	Malignant					Lymphoma	Lymphoma	pubmed	27989801	Molecular Checkpoint Decisions Made by Subverted Vascular Niche Transform Indolent Tumor Cells into Chemoresistant Cancer Stem Cells	Cancer Cell	Zhongwei Cao et al.	2017	No
CCIDB	IGF2		IGF1R		IGF2_IGF1R	Ligand-receptor	Paracrine	CAF	Cancer-associated Fibroblast	Malignant cell	ASCC cell	Human							IGF	Tumor growth	Inhibition	Anus	Anus	Cancer-associated	Malignant					Anal Cancer	Anal squamous cell carcinoma	pubmed	30714617	Interaction between IGF2-PI3K axis and cancer-associated-fibroblasts promotes anal squamous carcinogenesis	International journal of cancer	Wulfran Cacheux et al.	2019	No
CCIDB	IGF2		IGF1R	IGF-1R	IGF2_IGF1R	Ligand-receptor	Paracrine	CAF	Cancer-associated Fibroblast	Malignant cell	Lung cancer cell	Human,Mouse					ABCB1	Activation	IGF	Drug resistance	Inhibition	Lung	Lung	Cancer-associated	Malignant					Non-Small Cell Lung Cancer	Non-small cell lung cancer	pubmed	29383798	Reverse of non-small cell lung cancer drug resistance induced by cancer-associated fibroblasts via a paracrine pathway	Cancer Science	Quanhui Zhang et al.	2018	No
CCIDB	IGFBP2		ITGA5		IGFBP2_ITGA5	Ligand-receptor	Paracrine	Glial cell	Glioma cell	Glial cell	Glioma cell	Human,Mouse					MMP2,CDH5	Activation	FAK/ERK	Vasculogenic mimicry formation	Inhibition	Brain	Brain	Malignant	Malignant					Brain Tumors	Glioma	pubmed	30368528	IGFBP2 promotes vasculogenic mimicry formation via regulating CD144 and MMP2 expression in glioma	Oncogene	Y Liu et al.	2019	Yes
CCIDB	IGFBP2		ITGB1		IGFBP2_ITGB1	Ligand-receptor	Paracrine	Glial cell	Glioma cell	Glial cell	Glioma cell	Human,Mouse					MMP2,CDH5	Activation	FAK/ERK	Vasculogenic mimicry formation	Inhibition	Brain	Brain	Malignant	Malignant					Brain Tumors	Glioma	pubmed	30368528	IGFBP2 promotes vasculogenic mimicry formation via regulating CD144 and MMP2 expression in glioma	Oncogene	Y Liu et al.	2019	Yes
CCIDB	IGSF11	VSIG-3	VSIR	VISTA	IGSF11_VSIR	Ligand-receptor	Paracrine	Malignant cell	Hepatocellular carcinoma cell	T cell	T cell	Human,Mouse							VISTA	T cell production,Cytokine production	Inhibition,Activation	Liver	Blood	Malignant	Normal					Liver Cancer	Hepatocellular carcinoma	pubmed	30220083	VSIG-3 as a ligand of VISTA inhibits human T-cell function	Immunology	Jinghua Wang et al.	2019	Yes
CCIDB	IGSF11	VSIG-3	VSIR	VISTA	IGSF11_VSIR	Ligand-receptor	Paracrine	Malignant cell	Gastric cancer cell	T cell	T cell	Human,Mouse							VISTA	T cell production,Cytokine production	Inhibition,Activation	Stomach	Blood	Malignant	Normal					Gastric (Stomach) Cancer	Intestinal-type gastric cancer	pubmed	30220083	VSIG-3 as a ligand of VISTA inhibits human T-cell function	Immunology	Jinghua Wang et al.	2019	Yes
CCIDB	IL10		IL10RA		IL10_IL10RA	Ligand-receptor	Paracrine	TAM	Tumor-associated Macrophage	Malignant cell	Colorectal cancer cell	Human							IL10	Invasion,Metastasis	Activation,Activation	Colorectum	Colorectum	Cancer-associated	Malignant					Colorectal Cancer	Colorectal Cancer	pubmed	30850734	Gut microbiota-stimulated cathepsin K secretion mediates TLR4-dependent M2 macrophage polarization and promotes tumor metastasis in colorectal cancer	Cell death and differentiation	Rui Li et al.	2019	No
CCIDB	IL11		IL11R		IL11_IL11R	Ligand-receptor	Paracrine	Malignant cell	Prostate cancer cell	Preosteoclast	Preosteoclast	Human,Mouse							IL11	Osteoclastogenesis	Activation	Prostate	Bone	Malignant	Normal					Prostate Cancer	Prostate Cancer	pubmed	33731701	Acetylation of KLF5 maintains EMT and tumorigenicity to cause chemoresistant bone metastasis in prostate cancer	Nature communications	Baotong Zhang et al.	2021	Yes
CCIDB	Il11		Il11ra		Il11_Il11ra	Ligand-receptor	Autocrine	Stellate cell	Hepatic stellate cell	Stellate cell	Hepatic stellate cell	Mouse					CXCL1,WNT4,CCL11	Activation,Activation,Activation	IL11			Liver	Liver	Normal	Normal					Non-alcoholic steatohepatitis (NASH)	Non-alcoholic steatohepatitis (NASH)	pubmed	31398325	Landscape of Intercellular Crosstalk in Healthy and NASH Liver Revealed by Single-Cell Secretome Gene Analysis	Molecular cell	Xuelian Xiong et al.	2019	Yes
CCIDB	Il11		Il11ra	gp130+IL11RA	Il11_Il11ra	Ligand-receptor	Autocrine	Hepatocyte	Hepatocyte	Hepatocyte	Hepatocyte	Mouse					IL11	Activation	IL6	Cell death	Inhibition	Liver	Liver	Normal	Normal	Lipotoxic	Lipotoxic			Non-alcoholic steatohepatitis (NASH)	Non-alcoholic steatohepatitis (NASH)	pubmed	33397952	Hepatocyte-specific IL11 cis-signaling drives lipotoxicity and underlies the transition from NAFLD to NASH	Nature communications	Feng Yang et al.	2020	Yes
CCIDB	Il11		Il11ra	gp130+IL11RA	Il11_Il11ra	Ligand-receptor	Paracrine	Hepatocyte	Hepatocyte	Stellate cell	Hepatic stellate cell	Mouse					IL11	Activation	IL6			Liver	Liver	Normal	Normal	Lipotoxic				Non-alcoholic steatohepatitis (NASH)	Non-alcoholic steatohepatitis (NASH)	pubmed	33397952	Hepatocyte-specific IL11 cis-signaling drives lipotoxicity and underlies the transition from NAFLD to NASH	Nature communications	Feng Yang et al.	2020	Yes
CCIDB	Il11		Il11ra	gp130+IL11RA	Il11_Il11ra	Ligand-receptor	Autocrine	Stellate cell	Hepatic stellate cell	Stellate cell	Hepatic stellate cell	Mouse							IL6	Fibrosis	Inhibition	Liver	Liver	Normal	Normal					Non-alcoholic steatohepatitis (NASH)	Non-alcoholic steatohepatitis (NASH)	pubmed	33397952	Hepatocyte-specific IL11 cis-signaling drives lipotoxicity and underlies the transition from NAFLD to NASH	Nature communications	Feng Yang et al.	2020	Yes
CCIDB	Il11		Il6st	gp130+IL11RA	Il11_Il6st	Ligand-receptor	Autocrine	Hepatocyte	Hepatocyte	Hepatocyte	Hepatocyte	Mouse					IL11	Activation	IL6	Cell death	Inhibition	Liver	Liver	Normal	Normal	Lipotoxic	Lipotoxic			Non-alcoholic steatohepatitis (NASH)	Non-alcoholic steatohepatitis (NASH)	pubmed	33397952	Hepatocyte-specific IL11 cis-signaling drives lipotoxicity and underlies the transition from NAFLD to NASH	Nature communications	Feng Yang et al.	2020	Yes
CCIDB	Il11		Il6st	gp130+IL11RA	Il11_Il6st	Ligand-receptor	Paracrine	Hepatocyte	Hepatocyte	Stellate cell	Hepatic stellate cell	Mouse					IL11	Activation	IL6			Liver	Liver	Normal	Normal	Lipotoxic				Non-alcoholic steatohepatitis (NASH)	Non-alcoholic steatohepatitis (NASH)	pubmed	33397952	Hepatocyte-specific IL11 cis-signaling drives lipotoxicity and underlies the transition from NAFLD to NASH	Nature communications	Feng Yang et al.	2020	Yes
CCIDB	Il11		Il6st	gp130+IL11RA	Il11_Il6st	Ligand-receptor	Autocrine	Stellate cell	Hepatic stellate cell	Stellate cell	Hepatic stellate cell	Mouse							IL6	Fibrosis	Inhibition	Liver	Liver	Normal	Normal					Non-alcoholic steatohepatitis (NASH)	Non-alcoholic steatohepatitis (NASH)	pubmed	33397952	Hepatocyte-specific IL11 cis-signaling drives lipotoxicity and underlies the transition from NAFLD to NASH	Nature communications	Feng Yang et al.	2020	Yes
CCIDB	IL13		IL13RA1		IL13_IL13RA1	Ligand-receptor	Paracrine	Epithelial cell	Pancreatic intraepithelial neoplasia (PanIN) cell	Macrophage	Inflammatory macrophage	Human,Mouse							IL4	Activated macrophages(M2)	Inhibition	Pancreas	Pancreas	Normal	Normal				M1	Pancreatic Cancer	Pancreatic Cancer	pubmed	28514653	The Presence of Interleukin-13 at Pancreatic ADM/PanIN Lesions Alters Macrophage Populations and Mediates Pancreatic Tumorigenesis	Cell reports	Geou-YarhLiou et al.	2017	No
CCIDB	IL13		IL13RA1		IL13_IL13RA1	Ligand-receptor	Paracrine	TUFT cell	TUFT cell	Macrophage	Inflammatory macrophage	Human,Mouse							IL4	Activated macrophages(M2)	Inhibition	Pancreas	Pancreas	Malignant	Normal				M1	Pancreatic Cancer	Pancreatic Cancer	pubmed	28514653	The Presence of Interleukin-13 at Pancreatic ADM/PanIN Lesions Alters Macrophage Populations and Mediates Pancreatic Tumorigenesis	Cell reports	Geou-YarhLiou et al.	2017	No
CCIDB	IL13		IL13RA1	IL2rγ-IL13r⍺1	IL13_IL13RA1	Ligand-receptor	Paracrine	T cell	CD4+ Th2 cell	Malignant cell	Pancreatic ductal adenocarcinoma cell	Human,Mouse					MYC	Activation	IL4	Tumorigenesis,Proliferation,Tumor growth	Activation,Activation,Activation	Pancreas	Pancreas	Normal	Malignant			CD4+ TH2		Pancreatic Cancer	Pancreatic ductal adenocarcinoma	pubmed	32046984	Oncogenic KRAS-Driven Metabolic Reprogramming in Pancreatic Cancer Cells Utilizes Cytokines from the Tumor Microenvironment	Cancer Discovery	Prasenjit Dey et al.	2020	No
CCIDB	IL13		IL2RG	IL2rγ-IL13r⍺1	IL13_IL2RG	Ligand-receptor	Paracrine	T cell	CD4+ Th2 cell	Malignant cell	Pancreatic ductal adenocarcinoma cell	Human,Mouse					MYC	Activation	IL4	Tumorigenesis,Proliferation,Tumor growth	Activation,Activation,Activation	Pancreas	Pancreas	Normal	Malignant			CD4+ TH2		Pancreatic Cancer	Pancreatic ductal adenocarcinoma	pubmed	32046984	Oncogenic KRAS-Driven Metabolic Reprogramming in Pancreatic Cancer Cells Utilizes Cytokines from the Tumor Microenvironment	Cancer Discovery	Prasenjit Dey et al.	2020	Yes
CCIDB	IL15		IL2RB	IL-2Rβ	IL15_IL2RB	Ligand-receptor	Paracrine	Dendritic cell	CCR7+ dendritic cell	T cell	Cytotoxic T lymphocyte	Human,Mouse							IL15	Tumor regression	Inhibition			Normal	Normal			CCR7+ DC3	Cytotoxic CD8+	Melanoma	Melanoma	pubmed	34343496	CXCR6 positions cytotoxic T cells to receive critical survival signals in the tumor microenvironment	Cell	Mauro Di Pilato et al.	2021	No
CCIDB	IL15RA	IL-15Rα	IL2RG	IL-2Rγ	IL15RA_IL2RG	Ligand-receptor	Paracrine	Dendritic cell	CCR7+ dendritic cell	T cell	Cytotoxic T lymphocyte	Human,Mouse							IL15RA	Tumor regression	Inhibition			Normal	Normal			CCR7+ DC3	Cytotoxic CD8+	Melanoma	Melanoma	pubmed	34343496	CXCR6 positions cytotoxic T cells to receive critical survival signals in the tumor microenvironment	Cell	Mauro Di Pilato et al.	2021	Yes
CCIDB	IL17A		IL17RA		IL17A_IL17RA	Ligand-receptor	Paracrine	TAM	Tumor-associated Macrophage	Malignant cell	Colorectal cancer cell	Human							IL17	Invasion,Metastasis	Activation,Activation	Colorectum	Colorectum	Cancer-associated	Malignant					Colorectal Cancer	Colorectal Cancer	pubmed	30850734	Gut microbiota-stimulated cathepsin K secretion mediates TLR4-dependent M2 macrophage polarization and promotes tumor metastasis in colorectal cancer	Cell death and differentiation	Rui Li et al.	2019	No
CCIDB	IL17A		IL17RA		IL17A_IL17RA	Ligand-receptor	Paracrine	Endothelial cell	Lymphatic endothelial cell	Cancer stem cell	CD133+ hepatoma stem cell	Human					CD274	Activation	IL17A	Immune invasion,Self-renewal	Activation,Activation	Lymph	Liver	Normal	Malignant				CD133+	Liver Cancer	Hepatoma	pubmed	31499129	IL-17A secreted from lymphatic endothelial cells promotes tumorigenesis by upregulation of PD-L1 in hepatoma stem cells	Journal of Hepatology	Yuanyan Wei et al.	2019	No
CCIDB	IL18		IL18R		IL18_IL18R	Ligand-receptor	Paracrine	TAM	Myeloma-associated macrophage	Plasma cell	Multiple myeloma cell	Human,Mouse							IL18	Bone destruction,Proliferation of MM cell	Activation,Activation	Bone marrow	Bone marrow	Cancer-associated	Malignant					Multiple Myeloma	Multiple Myeloma	pubmed	34289378	β2-microglobulin triggers NLRP3 inflammasome activation in tumor-associated macrophages to promote multiple myeloma progression	Immunity	Daniel Hofbauer et al.	2021	Yes
CCIDB	Il1a		Il1r1		Il1a_Il1r1	Ligand-receptor	Paracrine	Malignant cell	Metastasis-initiating breast cancer cell	CAF	Metastasis-associated fibroblast (MAF)	Mouse					CXCL9,CXCL10	Activation	IL1			Breast	Lung	Malignant	Cancer-associated					Breast Cancer	Breast Cancer	pubmed	32198421	Metastasis-initiating cells induce and exploit a fibroblast niche to fuel malignant colonization of the lungs	Nature communications	Maren Pein et al.	2020	Yes
CCIDB	Il1a		Il1r1		Il1a_Il1r1	Ligand-receptor	Paracrine	Keratinocyte	Epidermal keratinocyte	Fibroblast	Dermal fibroblast	Mouse	Il1rn	Il1a antagonist			Cox2	Activation	IL1	Myofibroblast differentiation	Inhibition	Skin	Skin	Normal	Normal							pubmed	30878678	Keratinocyte Integrin α3β1 Promotes Secretion of IL-1α to Effect Paracrine Regulation of Fibroblast Gene Expression and Differentiation	Journal of Investigative Dermatology	Rui Zheng et al.	2019	Yes
CCIDB	IL1A		IL1R1		IL1A_IL1R1	Ligand-receptor	Autocrine	Stellate cell	Pancreatic stellate cell	Stellate cell	Hepatic stellate cell	Human,Mouse					LIF	Activation	IL1	Generate inflammatory CAF	Inhibition	Pancreas	Pancreas	Normal	Normal					Pancreatic Cancer	Pancreatic ductal adenocarcinoma	pubmed	30366930	IL1-Induced JAK/STAT Signaling Is Antagonized by TGFβ to Shape CAF Heterogeneity in Pancreatic Ductal Adenocarcinoma	Cancer Discovery	Giulia Biffi et al.	2019	No
CCIDB	Il1a		Il1r1		Il1a_Il1r1	Ligand-receptor	Autocrine	Malignant cell	Metastasis-initiating breast cancer cell	Malignant cell	Metastasis-initiating breast cancer cell	Mouse					IL1A,IL1B	Activation	IL1	Metastasis	Inhibition	Breast	Breast	Malignant	Malignant					Breast Cancer	Breast Cancer	pubmed	32198421	Metastasis-initiating cells induce and exploit a fibroblast niche to fuel malignant colonization of the lungs	Nature communications	Maren Pein et al.	2020	Yes
CCIDB	IL1B		IL18R		IL1B_IL18R	Ligand-receptor	Paracrine	TAM	Myeloma-associated macrophage	Plasma cell	Multiple myeloma cell	Human,Mouse							IL1	Bone destruction,Proliferation of MM cell	Activation,Activation	Bone marrow	Bone marrow	Cancer-associated	Malignant					Multiple Myeloma	Multiple Myeloma	pubmed	34289378	β2-microglobulin triggers NLRP3 inflammasome activation in tumor-associated macrophages to promote multiple myeloma progression	Immunity	Daniel Hofbauer et al.	2021	Yes
CCIDB	Il1b		Il1r1		Il1b_Il1r1	Ligand-receptor	Paracrine	Malignant cell	Metastasis-initiating breast cancer cell	CAF	Metastasis-associated fibroblast (MAF)	Mouse					CXCL9,CXCL10	Activation	IL1			Breast	Lung	Malignant	Cancer-associated					Breast Cancer	Breast Cancer	pubmed	32198421	Metastasis-initiating cells induce and exploit a fibroblast niche to fuel malignant colonization of the lungs	Nature communications	Maren Pein et al.	2020	Yes
CCIDB	IL1B		IL1R1		IL1B_IL1R1	Ligand-receptor	Paracrine	Fibroblast	Fibroblast	Malignant cell	ER+ breast cancer cell	Human							IL1	Proliferation	Inhibition	Breast	Breast	Normal	Malignant					Breast Cancer	ER+ breast cancer	pubmed	31419632	Paracrine Crosstalk between Fibroblasts and ER+ Breast Cancer Cells Creates an IL1β-Enriched Niche that Promotes Tumor Growth	iScience	Sumanta Chatterjee et al.	2019	No
CCIDB	IL1B		IL1R1		IL1B_IL1R1	Ligand-receptor	Paracrine	Malignant cell	Pancreatic cancer cell	Schwann cell	Schwann cell	Human,Mouse					IL6	Activation	IL1			Pancreas	Pancreas	Malignant	Normal					Pancreatic Cancer	Pancreatic Cancer	pubmed	32308766	Tumor-neuroglia interaction promotes pancreatic cancer metastasis	Theranostics	Dan Su et al.	2020	No
CCIDB	Il1b		Il1r1		Il1b_Il1r1	Ligand-receptor	Autocrine	Malignant cell	Metastasis-initiating breast cancer cell	Malignant cell	Metastasis-initiating breast cancer cell	Mouse					IL1A,IL1B	Activation	IL1	Metastasis	Inhibition	Breast	Breast	Malignant	Malignant					Breast Cancer	Breast Cancer	pubmed	32198421	Metastasis-initiating cells induce and exploit a fibroblast niche to fuel malignant colonization of the lungs	Nature communications	Maren Pein et al.	2020	Yes
CCIDB	IL1B	IL-1β	IL1R1	IL-1R	IL1B_IL1R1	Ligand-receptor	Paracrine	Malignant cell	Oral squamous cell carcinoma cell	CAF	Cancer-associated Fibroblast	Human,Mouse					CXCL1,MMP1	Activation,Activation	IL1B	Invasion,Migration	Activation,Activation	Oral	Oral	Malignant	Cancer-associated					Oral Cancer	Oral squamous cell carcinoma	pubmed	30616781	Reciprocal activation of cancer-associated fibroblasts and oral squamous carcinoma cells through CXCL1	Oral Oncology	Ling-YingWei et al.	2019	No
CCIDB	IL1RN		IL1R1	IL-1R	IL1RN_IL1R1	Ligand-receptor	Paracrine	Macrophage	Alternatively activated macrophage	Epithelial cell	Pancreatic intraepithelial neoplasia (PanIN) cell	Human,Mouse								Pancreatic fibrogenesis,Tumorigenesis	Activation,Activation	Pancreas	Pancreas	Normal	Normal			M2		Pancreatic Cancer	Pancreatic Cancer	pubmed	28514653	The Presence of Interleukin-13 at Pancreatic ADM/PanIN Lesions Alters Macrophage Populations and Mediates Pancreatic Tumorigenesis	Cell reports	Geou-YarhLiou et al.	2017	No
CCIDB	IL32		ITGB3	Integrin β3	IL32_ITGB3	Ligand-receptor	Paracrine	CAF	Cancer-associated Fibroblast	Malignant cell	Breast cancer cell	Human,Mouse					FN1,CDH2,VIM	Activation,Activation,Activation	IL32	EMT,Invasion,Metastasis	Activation,Activation,Activation	Breast	Breast	Cancer-associated	Malignant					Breast Cancer	Breast Cancer	pubmed	30391782	Cancer-associated fibroblast(CAF)-derived IL32 promotes breast cancer cell invasion and metastasis via integrin ß3-p38 MAPK signalling	Cancer letters	Siyang Wen et al.	2019	Yes
CCIDB	IL33		IL1RAP		IL33_IL1RAP	Ligand-receptor	Paracrine	Perivascular cell	Perivascular cell	TAM	Tumor-associated Macrophage	Human,Mouse							IL1	Invasion,Metastasis	Activation,Activation	Blood	Pancreas	Normal	Cancer-associated					Pancreatic Cancer	Pancreatic Cancer	pubmed	27150562	The PDGF-BB-SOX7 axis-modulated IL-33 in pericytes and stromal cells promotes metastasis through tumour-associated macrophages	Nature Communications	Yunlong Yang et al.	2016	Yes
CCIDB	IL33		IL1RAP		IL33_IL1RAP	Ligand-receptor	Paracrine	Fibroblast	Stromal fibroblast	TAM	Tumor-associated Macrophage	Human,Mouse							IL1	Invasion,Metastasis	Activation,Activation	Pancreas	Pancreas	Normal	Cancer-associated					Pancreatic Cancer	Pancreatic Cancer	pubmed	27150562	The PDGF-BB-SOX7 axis-modulated IL-33 in pericytes and stromal cells promotes metastasis through tumour-associated macrophages	Nature Communications	Yunlong Yang et al.	2016	Yes
CCIDB	IL33		IL1RL1		IL33_IL1RL1	Ligand-receptor	Paracrine	Perivascular cell	Perivascular cell	TAM	Tumor-associated Macrophage	Human,Mouse							IL1	Invasion,Metastasis	Activation,Activation	Blood	Pancreas	Normal	Cancer-associated					Pancreatic Cancer	Pancreatic Cancer	pubmed	27150562	The PDGF-BB-SOX7 axis-modulated IL-33 in pericytes and stromal cells promotes metastasis through tumour-associated macrophages	Nature Communications	Yunlong Yang et al.	2016	No
CCIDB	IL33		IL1RL1		IL33_IL1RL1	Ligand-receptor	Paracrine	Fibroblast	Stromal fibroblast	TAM	Tumor-associated Macrophage	Human,Mouse							IL1	Invasion,Metastasis	Activation,Activation	Pancreas	Pancreas	Normal	Cancer-associated					Pancreatic Cancer	Pancreatic Cancer	pubmed	27150562	The PDGF-BB-SOX7 axis-modulated IL-33 in pericytes and stromal cells promotes metastasis through tumour-associated macrophages	Nature Communications	Yunlong Yang et al.	2016	No
CCIDB	Il33		Il1rl1		Il33_Il1rl1	Ligand-receptor	Paracrine	Cancer stem cell	Tumor-initiating cell	TAM	Tumor-associated Macrophage	Mouse					TGFB1	Activation	IL33	Differentiation	Inhibition	Skin	Skin	Malignant	Cancer-associated				FcεRIα+	Skin Cancer	Squamous cell carcinoma	pubmed	32675345	Tumor-initiating cells establish an IL-33-TGF-β niche signaling loop to promote cancer progression	Science	Sachiko Taniguchi et al.	2020	Yes
CCIDB	IL33	IL-33	IL1RL1	ST2L	IL33_IL1RL1	Ligand-receptor	Paracrine	CAF	Cancer-associated Fibroblast	Malignant cell	Gastric cancer cell	Human,Mouse							IL33	EMT,Migration,Invasion,Metastasis	Activation,Activation,Activation,Activation	Stomach	Stomach	Cancer-associated	Malignant					Gastric (Stomach) Cancer	Gastric Cancer	pubmed	31659258	The reciprocal interaction between tumor cells and activated fibroblasts mediated by TNF-α/IL-33/ST2L signaling promotes gastric cancer metastasis	Oncogene	Quan Zhou et al.	2020	No
CCIDB	IL37		IL37R		IL37_IL37R	Ligand-receptor	Paracrine	Malignant cell	Non small cell lung cancer cell	TAM	Tumor-conditioned macrophage	Human					MARCO	Activation	IL37	Immune suppressive phenotype	Inhibition	Lung	Lung	Malignant	Cancer-associated					Lung Cancer	Non-small cell lung cancer	pubmed	33293426	Targeting MARCO and IL37R on Immunosuppressive Macrophages in Lung Cancer Blocks Regulatory T Cells and Supports Cytotoxic Lymphocyte Function	Cancer Research	Linnéa La Fleur et al.	2021	Yes
CCIDB	IL4		IL2RG	IL2rγ-IL4r⍺	IL4_IL2RG	Ligand-receptor	Paracrine	T cell	CD4+ Th2 cell	Malignant cell	Pancreatic ductal adenocarcinoma cell	Human,Mouse					MYC	Activation	IL2	Tumorigenesis,Proliferation,Tumor growth	Activation,Activation,Activation	Pancreas	Pancreas	Normal	Malignant			CD4+ TH2		Pancreatic Cancer	Pancreatic ductal adenocarcinoma	pubmed	32046984	Oncogenic KRAS-Driven Metabolic Reprogramming in Pancreatic Cancer Cells Utilizes Cytokines from the Tumor Microenvironment	Cancer Discovery	Prasenjit Dey et al.	2020	No
CCIDB	IL4		IL4R		IL4_IL4R	Ligand-receptor	Autocrine	B cell	Chronic lymphocytic leukemia cell	B cell	Chronic lymphocytic leukemia cell	Human					JAG1,NOTCH1,NOTCH2	Activation,Activation,Activation	IL4	Tumor growth	Inhibition	Bone marrow	Bone marrow	Malignant	Malignant					Leukemia	Chronic lymphocytic leukemia (CLL)	pubmed	30478302	IL-4-dependent Jagged1 expression/processing is associated with survival of chronic lymphocytic leukemia cells but not with Notch activation	Cell death & disease	Filomena De Falco et al.	2018	No
CCIDB	IL4		IL4R		IL4_IL4R	Ligand-receptor	Paracrine	Stem cell	Adipose-derived stem cell	Malignant cell	Breast cancer cell	Human,Mouse					DUSP4	Inhibition	IL4	Proliferation,Invasion,Stemness	Activation,Activation,Activation	Adipose	Breast	Normal	Malignant					Breast Cancer	Breast Cancer	pubmed	28400477	IL4 Primes the Dynamics of Breast Cancer Progression via DUSP4 Inhibition	Cancer Research	Miriam Gaggianesi et al.	2017	No
CCIDB	IL4		IL4R		IL4_IL4R	Ligand-receptor	Paracrine	T cell	CD4+ helper T cell	Malignant cell	Breast cancer cell	Human,Mouse					DUSP4	Inhibition	IL4	Proliferation,Invasion,Stemness	Activation,Activation,Activation	Breast	Breast	Normal	Malignant			CD4+		Breast Cancer	Breast Cancer	pubmed	28400477	IL4 Primes the Dynamics of Breast Cancer Progression via DUSP4 Inhibition	Cancer Research	Miriam Gaggianesi et al.	2017	No
CCIDB	IL4		IL4R	IL2rγ-IL4r⍺	IL4_IL4R	Ligand-receptor	Paracrine	T cell	CD4+ Th2 cell	Malignant cell	Pancreatic ductal adenocarcinoma cell	Human,Mouse					MYC	Activation	IL2	Tumorigenesis,Proliferation,Tumor growth	Activation,Activation,Activation	Pancreas	Pancreas	Normal	Malignant			CD4+ TH2		Pancreatic Cancer	Pancreatic ductal adenocarcinoma	pubmed	32046984	Oncogenic KRAS-Driven Metabolic Reprogramming in Pancreatic Cancer Cells Utilizes Cytokines from the Tumor Microenvironment	Cancer Discovery	Prasenjit Dey et al.	2020	No
CCIDB	IL6		IL6R		IL6_IL6R	Ligand-receptor	Autocrine	Myofibroblast	Bone marrow-derived myofibroblasts (BMFs)	Myofibroblast	Bone marrow-derived myofibroblasts (BMFs)	Human							IL6	CSC-like cell	Inhibition	Bone marrow	Bone marrow	Normal	Normal					Gastric (Stomach) Cancer	Gastric Cancer	pubmed	27109105	Crosstalk between bone marrow-derived myofibroblasts and gastric cancer cells regulates cancer stemness and promotes tumorigenesis	Oncogene	Liming Zhu et al.	2016	No
CCIDB	IL6		IL6R		IL6_IL6R	Ligand-receptor	Autocrine	Cancer stem cell	Glioma stem cell	Cancer stem cell	Glioma stem cell	Human					STAT3	Activation		GSC characteristic	Inhibition	Brain	Brain	Malignant	Malignant					Brain Tumors	Glioma	pubmed	33576874	Regulatory T cells promote glioma cell stemness through TGF-β-NF-κB-IL6-STAT3 signaling	Cancer Immunology, Immunotherapy	Shasha Liu et al.	2021	No
CCIDB	IL6		IL6R		IL6_IL6R	Ligand-receptor	Paracrine	Stem cell	Mesenchymal stem cell	Malignant cell	Osteosarcoma cell	Human,Mouse							STAT3	Tumor growth,Metastasis	Activation,Activation	Bone	Bone	Normal	Malignant					Osteosarcoma	Osteosarcoma	pubmed	28053020	Blocking Tumor-Educated MSC Paracrine Activity Halts Osteosarcoma Progression	Clinical cancer research	S. Rubina Baglio et al.	2017	No
CCIDB	IL6		IL6R		IL6_IL6R	Ligand-receptor	Autocrine	Malignant cell	Hepatocellular carcinoma cell	Malignant cell	Hepatocellular carcinoma cell	Human,Mouse					AKR1C3	Activation	IL6	Proliferation,Metastasis	Activation,Activation	Liver	Liver	Malignant	Malignant					Liver Cancer	Hepatocellular carcinoma	pubmed	33361392	A Positive Feedback Loop of AKR1C3-Mediated Activation of NF-κB and STAT3 Facilitated Proliferation and Metastasis in Heparocellular Carcinoma	Cancer Research	Qingqing Zhou et al.	2021	No
CCIDB	IL6		IL6R		IL6_IL6R	Ligand-receptor	Autocrine	Glial cell	Tumor cell	Glial cell	Tumor cell	Human,Mouse							IL6	Tumor Progression	Inhibition	Brain	Brain	Malignant	Malignant					Brain Tumors	Glioblastoma	pubmed	28724615	Glioblastoma cellular cross-talk converges on NF-kB to attenuate EGFR inhibitor sensivity	Genes & development	Ciro Zanca et al.	2017	No
CCIDB	IL6	IL-6	IL6R	IL-6R	IL6_IL6R	Ligand-receptor	Paracrine	CAF	Cancer-associated Fibroblast	Malignant cell	Gastric cancer cell	Human,Mouse							IL6	Tumor growth,Invasion	Activation,Activation	Stomach	Stomach	Cancer-associated	Malignant					Gastric (Stomach) Cancer	Gastric Cancer	pubmed	30927911	Targeting interleukin-6 as a strategy to overcome stroma-induced resistance to chemotherapy in gastric cancer	Molecular cancer	In Hye Ham et al.	2019	No
CCIDB	IL6	IL-6	IL6R	IL-6R	IL6_IL6R	Ligand-receptor	Paracrine	CAF	CD146-positive vascular cancer-associated fibroblast	Malignant cell	Intrahepatic cholangiocarcinoma cell	Human					EZH2	Activation	IL6	Stemness,Proliferation,Malignancy	Activation,Activation,Activation	Bile duct	Bile duct	Cancer-associated	Malignant			CD146+		Liver Cancer	Intrahepatic cholangiocarcinoma (ICC)	pubmed	32505533	Single-cell transcriptomic architecture and intercellular crosstalk of human intrahepatic cholangiocarcinoma	Journal of hepatology	Min Zhang et al.	2020	No
CCIDB	IL6		IL6R	IL-6R	IL6_IL6R	Ligand-receptor	Paracrine	CAF	Cancer-associated Fibroblast	Malignant cell	MET-unamplified gastric cancer cell	Human					TWIST1	Activation	IL6	Metastasis	Inhibition	Stomach	Stomach	Cancer-associated	Malignant					Gastric (Stomach) Cancer	Gastric Cancer	pubmed	30158543	HGF-mediated crosstalk between cancer-associated fibroblasts and MET-unamplified gastric cancer cells activates coordinated tumorigenesis and metastasis	Cell death & disease	Xusheng Ding et al.	2018	No
CCIDB	IL6		IL6R		IL6_IL6R	Ligand-receptor	Paracrine	TAM	Tumor-associated Macrophage	Malignant cell	Pancreatic cancer cell	Human,Mouse					miR-124	Inhibition	IL6	Invasion	Inhibition	Pancreas	Pancreas	Cancer-associated	Malignant			M2		Pancreatic Cancer	Pancreatic ductal adenocarcinoma	pubmed	33172931	A Notch-Dependent Inflammatory Feedback Circuit between Macrophages and Cancer Cells Regulates Pancreatic Cancer Metastasis	Cancer research	Yawen Geng et al.	2021	No
CCIDB	IL6		IL6R		IL6_IL6R	Ligand-receptor	Paracrine	Granulocyte	Granulocyte	Malignant cell	Colorectal cancer cell	Human,Mouse							IL6	Autophagy,Chemotherapy resistance	Activation,Activation	Colorectum	Colorectum	Normal	Malignant					Colorectal Cancer	Colorectal Cancer	pubmed	34131122	IL-6 regulates autophagy and chemotherapy resistance by promoting BECN1 phosphorylation	Nature communications	Fuqing Hu et al.	2021	No
CCIDB	IL6		IL6R		IL6_IL6R	Ligand-receptor	Paracrine	TAM	Tumor-associated Macrophage	Malignant cell	Colorectal cancer cell	Human,Mouse							IL6	Autophagy,Chemotherapy resistance	Activation,Activation	Colorectum	Colorectum	Cancer-associated	Malignant					Colorectal Cancer	Colorectal Cancer	pubmed	34131122	IL-6 regulates autophagy and chemotherapy resistance by promoting BECN1 phosphorylation	Nature communications	Fuqing Hu et al.	2021	No
CCIDB	IL6		IL6R		IL6_IL6R	Ligand-receptor	Paracrine	Fibroblast	Fibroblast	Malignant cell	Colorectal cancer cell	Human,Mouse							IL6	Autophagy,Chemotherapy resistance	Activation,Activation	Colorectum	Colorectum	Normal	Malignant					Colorectal Cancer	Colorectal Cancer	pubmed	34131122	IL-6 regulates autophagy and chemotherapy resistance by promoting BECN1 phosphorylation	Nature communications	Fuqing Hu et al.	2021	No
CCIDB	IL6		IL6R		IL6_IL6R	Ligand-receptor	Paracrine	Malignant cell	Colorectal tumor cell	CAF	Cancer-associated Fibroblast	Human,Mouse					POSTN	Activation	IL6			Colorectum	Colorectum	Malignant	Cancer-associated					Colorectal Cancer	Colorectal Cancer	pubmed	31968254	Periostin Promotes Colorectal Tumorigenesis through Integrin-FAK-Src Pathway-Mediated YAP/TAZ Activation	Cell reports	Handong Ma et al.	2020	No
CCIDB	IL6		IL6R		IL6_IL6R	Ligand-receptor	Paracrine	TEC	GBM-associated endothelial cell	TAM	GBM-associated macrophage	Human,Mouse					ARG1	Activation	IL6	Proliferation,Survival	Activation,Activation	Brain	Blood	Cancer-associated	Cancer-associated				M0	Brain Tumors	Glioblastoma	pubmed	29422647	Vascular niche IL-6 induces alternative macrophage activation in glioblastoma through HIF-2α	Nature communications	Qirui Wang et al.	2018	No
CCIDB	IL6		IL6R		IL6_IL6R	Ligand-receptor	Paracrine	TAM	Tumor-associated Macrophage	Malignant cell	Colorectal cancer cell	Human,Mouse					FOXQ1,CCL2	Activation,Activation	IL6	Migration,Invasion,Metastasis	Activation,Activation,Activation	Colorectum	Colorectum	Cancer-associated	Malignant					Colorectal Cancer	Colorectal Cancer	pubmed	30927925	Crosstalk between cancer cells and tumor associated macrophages is required for mesenchymal circulating tumor cell-mediated colorectal cancer metastasis	Molecular cancer	Chen Wei et al.	2019	No
CCIDB	IL6		IL6R		IL6_IL6R	Ligand-receptor	Autocrine	Malignant cell	Breast cancer cell	Malignant cell	Breast cancer cell	Human,Mouse	RTRAF	IL6 Agonist					IL6	CSC,Metastasis	Activation,Activation	Breast	Breast	Malignant	Malignant					Breast Cancer	Breast Cancer	pubmed	28166202	CGI-99 promotes breast cancer metastasis via autocrine interleukin-6 signaling	Oncogene	C Lin et al.	2017	No
CCIDB	IL6		IL6R	IL-6R_GP130	IL6_IL6R	Ligand-receptor	Paracrine	B cell	B cell	Malignant cell	Lung cancer cell	Human,Mouse					MUC16	Activation	IL6	EMT,Metastasis	Activation,Activation	Lung	Lung	Normal	Malignant					Lung Cancer	Lung Cancer	pubmed	33056994	ERO1L promotes IL6/sIL6R signaling and regulates MUC16 expression to promote CA125 secretion and the metastasis of lung cancer cell	Cell death & disease	Yuanyuan Lei et al.	2020	No
CCIDB	IL6		IL6R		IL6_IL6R	Ligand-receptor	Paracrine	CAF	Cancer-associated Fibroblast	Malignant cell	Ovarian cancer cell	Human,Mouse					MMP9,NANOG,SOX9	Activation,Activation,Activation	IL6	Migration,Invasion,Metastasis,Stemness	Activation,Activation,Activation,Activation	Ovary	Ovary	Cancer-associated	Malignant					Ovarian Cancer	Ovarian Cancer	pubmed	31212816	Hexokinase 2 Regulates Ovarian Cancer Cell Migration, Invasion and Stemness via FAK/ERK1/2/MMP9/NANOG/SOX9 Signaling Cascades	Cancers	Michelle K Y Siu et al.	2019	No
CCIDB	IL6		IL6R		IL6_IL6R	Ligand-receptor	Paracrine	Schwann cell	Schwann cell	Malignant cell	Pancreatic cancer cell	Human,Mouse							IL6	EMT,Metastasis	Activation,Activation	Pancreas	Pancreas	Normal	Malignant					Pancreatic Cancer	Pancreatic Cancer	pubmed	32308766	Tumor-neuroglia interaction promotes pancreatic cancer metastasis	Theranostics	Dan Su et al.	2020	No
CCIDB	IL6		IL6R		IL6_IL6R	Ligand-receptor	Autocrine	Malignant cell	HPV+ cervical cancer cell	Malignant cell	HPV positive cervical cancer cell	Human					STAT3	Activation	IL6	Proliferation,Survival	Activation,Activation	Cervix	Cervix	Malignant	Malignant					Cervical Cancer	HPV positive cervical cancer	pubmed	31226168	Autocrine STAT3 activation in HPV positive cervical cancer through a virus-driven Rac1-NFκB-IL-6 signalling axis	PLoS pathogens	Ethan L. Morgan et al.	2019	No
CCIDB	IL6		IL6R		IL6_IL6R	Ligand-receptor	Autocrine	Malignant cell	Hepatocellular carcinoma cell	Malignant cell	Hepatocellular carcinoma cell	Human,Mouse					SREBP1,EIF4EBP1	Activation,Inhibition	IL6	Flammation,Tumorigenesis	Activation,Activation	Liver	Liver	Malignant	Malignant					Liver Cancer	Hepatocellular carcinoma	pubmed	30523261	An inflammatory-CCRK circuitry drives mTORC1-dependent metabolic and immunosuppressive reprogramming in obesity-associated hepatocellular carcinoma	Nature communications	Hanyong Sun et al.	2018	No
CCIDB	IL6		IL6R		IL6_IL6R	Ligand-receptor	Paracrine	Macrophage	Macrophage	Malignant cell	Gastric cancer cell	Human,Mouse					NEK9	Activation	IL6	Metastasis	Inhibition	Stomach	Stomach	Normal	Malignant					Gastric (Stomach) Cancer	Gastric Cancer	pubmed	33500736	NEK9, a novel effector of IL-6/STAT3, regulates metastasis of gastric cancer by targeting ARHGEF2 phosphorylation	Theranostics	Guofang Lu et al.	2021	No
CCIDB	IL6		IL6R	IL-6R	IL6_IL6R	Ligand-receptor	Paracrine	TAM	Tumor-associated Macrophage	Malignant cell	Cancer cell	Human,Mouse								Migration,Invasion,Metastasis	Activation,Activation,Activation	Lung	Lung	Cancer-associated	Malignant					Lung Cancer	Lung Cancer	pubmed	31735641	Cancer-Derived Succinate Promotes Macrophage Polarization and Cancer Metastasis via Succinate Receptor	Molecular Cell	Jing Yiing Wu et al.	2020	No
CCIDB	IL6	IL-6	IL6R	GP130/IL-6R	IL6_IL6R	Ligand-receptor	Paracrine	CAF	Cancer-associated Fibroblast	Malignant cell	Prostate cancer cell	Human							IL6	Tumorigenesis,Stemness,Invasion	Activation,Activation,Activation	Prostate	Prostate	Cancer-associated	Malignant					Prostate Cancer	Prostate Cancer	pubmed	32066880	MAOA-mediated reprogramming of stromal fibroblasts promotes prostate tumorigenesis and cancer stemness	Oncogene	Jingjing Li et al.	2020	No
CCIDB	IL6	IL-6	IL6R	IL-6R	IL6_IL6R	Ligand-receptor	Paracrine	TAM	Tumor-associated Macrophage	Malignant cell	Tumor cell	Human					CD274	Activation	IL6	Invasion	Inhibition	Thyroid	Thyroid	Cancer-associated	Malignant					Thyroid Cancer	Thyroid Cancer	pubmed	33247999	Interleukin 6 regulates the expression of programmed cell death ligand 1 in thyroid cancer	Cancer Sci	Guo-Qiang Zhang et al.	2021	No
CCIDB	IL6	IL-6	IL6R	IL-6Rα	IL6_IL6R	Ligand-receptor	Paracrine	CAF	Cancer-associated Fibroblast	Malignant cell	Tumor cell	Human,Mouse					IL6	Activation	IL6	Proliferation,Apoptosis,Invasion,Tumor growth	Activation,Inhibition,Activation,Activation	Esophagus	Esophagus	Cancer-associated	Malignant					Esophageal Cancer	Esophageal squamous cell carcinoma	pubmed	29976575	IL-6 Mediates Cross-Talk between Tumor Cells and Activated Fibroblasts in the Tumor Microenvironment	Cancer research	Tatiana A Karakasheva et al.	2018	No
CCIDB	IL6	IL-6	IL6R	IL-6Rα	IL6_IL6R	Ligand-receptor	Autocrine	CAF	Cancer-associated Fibroblast	CAF	Cancer-associated Fibroblast	Human,Mouse							IL6	Proliferation,Apoptosis,Invasion,Tumor growth	Activation,Inhibition,Activation,Activation	Esophagus	Esophagus	Cancer-associated	Cancer-associated					Esophageal Cancer	Esophageal Cancer	pubmed	29976575	IL-6 Mediates Cross-Talk between Tumor Cells and Activated Fibroblasts in the Tumor Microenvironment	Cancer research	Tatiana A Karakasheva et al.	2018	No
CCIDB	IL6	IL-6	IL6R	GP130/IL-6R	IL6_IL6R	Ligand-receptor	Paracrine	TAM	Tumor-associated Macrophage	Malignant cell	Colon cancer cell	Human							IL6	EMT,Migration,Invasion	Activation,Activation,Activation	Colon	Colon	Cancer-associated	Malignant			CD68+		Colorectal Cancer	Colon Cancer	pubmed	30243096	PMA treated THP-1-derived-IL-6 promotes EMT of SW48 through STAT3/ERK-dependent activation of Wnt/β-catenin signaling pathway	Biomedicine& Pharmacotherapy	Sikang Gao et al.	2018	No
CCIDB	Il6	Obesity-induced interleukin-6	Il6ra		Il6_Il6ra	Ligand-receptor	Paracrine	B cell	B cell	TAM	Tumor-associated Macrophage	Mouse					CCL20	Activation		CAC progression	Inhibition	Stomach	Stomach	Normal	Cancer-associated				M2	Colitis-associated colorectal cancer	Colitis-associated colorectal cancer (CAC)	pubmed	29695802	Obesity exacerbates colitis-associated cancer via IL-6-regulated macrophage polarisation and CCL-20/CCR-6-mediated lymphocyte recruitment	Nature communications	Claudia M Wunderlich et al.	2018	Yes
CCIDB	Il6	IL-6	Il6ra	IL-6 receptor	Il6_Il6ra	Ligand-receptor	Paracrine	Macrophage	Hepatic macrophage	Hepatocyte	Hepatocyte	Mouse					FOXM1	Activation	IL6	Proliferation	Inhibition	Liver	Liver	Normal	Normal							pubmed	30546054	Vagus-macrophage-hepatocyte link promotes post-injury liver regeneration and whole-body survival through hepatic FoxM1 activation	Nature Communications	Tomohito Izumi et al.	2018	Yes
CCIDB	IL6		IL6ST		IL6_IL6ST	Ligand-receptor	Autocrine	Glial cell	Tumor cell	Glial cell	Tumor cell	Human,Mouse							IL6	Tumor Progression	Inhibition	Brain	Brain	Malignant	Malignant					Brain Tumors	Glioblastoma	pubmed	28724615	Glioblastoma cellular cross-talk converges on NF-kB to attenuate EGFR inhibitor sensivity	Genes & development	Ciro Zanca et al.	2017	No
CCIDB	IL6		IL6ST	IL-6R_GP130	IL6_IL6ST	Ligand-receptor	Paracrine	B cell	B cell	Malignant cell	Lung cancer cell	Human,Mouse					MUC16	Activation	IL6	EMT,Metastasis	Activation,Activation	Lung	Lung	Normal	Malignant					Lung Cancer	Lung Cancer	pubmed	33056994	ERO1L promotes IL6/sIL6R signaling and regulates MUC16 expression to promote CA125 secretion and the metastasis of lung cancer cell	Cell death & disease	Yuanyuan Lei et al.	2020	No
CCIDB	IL6		IL6ST	GP130	IL6_IL6ST	Ligand-receptor	Paracrine	Fibroblast	Fibroblast	Malignant cell	ER+ breast cancer cell	Human							IL6	Proliferation	Inhibition	Breast	Breast	Normal	Malignant					Breast Cancer	ER+ breast cancer	pubmed	31419632	Paracrine Crosstalk between Fibroblasts and ER+ Breast Cancer Cells Creates an IL1β-Enriched Niche that Promotes Tumor Growth	iScience	Sumanta Chatterjee et al.	2019	No
CCIDB	IL6		IL6ST		IL6_IL6ST	Ligand-receptor	Paracrine	Schwann cell	Schwann cell	Malignant cell	Pancreatic cancer cell	Human,Mouse							IL6	EMT,Metastasis	Activation,Activation	Pancreas	Pancreas	Normal	Malignant					Pancreatic Cancer	Pancreatic Cancer	pubmed	32308766	Tumor-neuroglia interaction promotes pancreatic cancer metastasis	Theranostics	Dan Su et al.	2020	No
CCIDB	IL6		IL6ST		IL6_IL6ST	Ligand-receptor	Autocrine	Malignant cell	HPV+ cervical cancer cell	Malignant cell	HPV positive cervical cancer cell	Human					STAT3	Activation	IL6	Proliferation,Survival	Activation,Activation	Cervix	Cervix	Malignant	Malignant					Cervical Cancer	HPV positive cervical cancer	pubmed	31226168	Autocrine STAT3 activation in HPV positive cervical cancer through a virus-driven Rac1-NFκB-IL-6 signalling axis	PLoS pathogens	Ethan L. Morgan et al.	2019	No
CCIDB	IL6		IL6ST		IL6_IL6ST	Ligand-receptor	Paracrine	Macrophage	Macrophage	Malignant cell	Gastric cancer cell	Human,Mouse					NEK9	Activation	IL6	Metastasis	Inhibition	Stomach	Stomach	Normal	Malignant					Gastric (Stomach) Cancer	Gastric Cancer	pubmed	33500736	NEK9, a novel effector of IL-6/STAT3, regulates metastasis of gastric cancer by targeting ARHGEF2 phosphorylation	Theranostics	Guofang Lu et al.	2021	No
CCIDB	IL6	IL-6	IL6ST	GP130/IL-6R	IL6_IL6ST	Ligand-receptor	Paracrine	CAF	Cancer-associated Fibroblast	Malignant cell	Prostate cancer cell	Human							IL6	Tumorigenesis,Stemness,Invasion	Activation,Activation,Activation	Prostate	Prostate	Cancer-associated	Malignant					Prostate Cancer	Prostate Cancer	pubmed	32066880	MAOA-mediated reprogramming of stromal fibroblasts promotes prostate tumorigenesis and cancer stemness	Oncogene	Jingjing Li et al.	2020	No
CCIDB	IL6	IL-6	IL6ST	GP130/IL-6R	IL6_IL6ST	Ligand-receptor	Paracrine	TAM	Tumor-associated Macrophage	Malignant cell	Colon cancer cell	Human							IL6	EMT,Migration,Invasion	Activation,Activation,Activation	Colon	Colon	Cancer-associated	Malignant			CD68+		Colorectal Cancer	Colon Cancer	pubmed	30243096	PMA treated THP-1-derived-IL-6 promotes EMT of SW48 through STAT3/ERK-dependent activation of Wnt/β-catenin signaling pathway	Biomedicine& Pharmacotherapy	Sikang Gao et al.	2018	No
CCIDB	Il7	IL-7	Il7r	IL-7R	Il7_Il7r	Ligand-receptor	Paracrine	Stromal cell	Bone marrow stromal cell	B cell	Pro B cell	Mouse							IL7			Bone marrow	Bone marrow	Normal	Normal				Pro			pubmed	30158115	Cell circuits between B cell progenitors and IL-7+ mesenchymal progenitor cells control B cell development	Journal of Experimental Medicine	Chris Fistonich et al.	2018	Yes
CCIDB	INHBA	Activin A	ACVR1B	ActRIB	INHBA_ACVR1B	Ligand-receptor	Paracrine	Malignant cell	Cancer cell	Fibroblast	Fibroblast	Human,Mouse					DIAPH3	Activation	ACTIVIN	Proliferation,Migration	Activation,Activation	Skin	Skin	Malignant	Normal					Skin Cancer	Skin Cancer	pubmed	32150356	A paracrine activin A–mDia2 axis promotes squamous carcinogenesis via fibroblast reprogramming	EMBO Molecular Medicine	Michael Cangkrama et al.	2020	No
CCIDB	JAG1	Jagged1	NOTCH1		JAG1_NOTCH1	Ligand-receptor	Juxtacrine	Malignant cell	Breast cancer cell	Malignant cell	Breast cancer cell	Human,Mouse							NOTCH	Proliferation,Metastasis	Activation,Activation	Breast	Breast	Malignant	Malignant					Breast Cancer	Breast Cancer	pubmed	32943090	Linc00514 promotes breast cancer metastasis and M2 polarization of tumor-associated macrophages via Jagged1-mediated notch signaling pathway	Journal of experimental & clinical cancer research : CR	Sifeng Tao et al.	2020	No
CCIDB	JAG1	Jagged1	NOTCH1	Notch1	JAG1_NOTCH1	Ligand-receptor	Juxtacrine	Endothelial cell	Endothelial cell	Malignant cell	Breast cancer cell	Human,Mouse					VEGFA	Activation	NOTCH	Angiogenesis	Inhibition	Breast	Breast	Normal	Malignant					Breast Cancer	Breast Cancer	pubmed	33046710	Jagged1-Notch1-deployed tumor perivascular niche promotes breast cancer stem cell phenotype through Zeb1	Nature communications	Huimin Jiang et al.	2020	No
CCIDB	Lactate		Gpr132		Lactate_Gpr132	Ligand-receptor	Paracrine	Malignant cell	Hepatocellular carcinoma cell	TAM	Tumor-associated Macrophage	Mouse					VEGF	Activation		M2 polarization	Inhibition	Liver	Liver	Malignant	Cancer-associated					Liver Cancer	Hepatocellular carcinoma	pubmed	30180849	NFE2L2 activation drive macrophages polarization and cancer cell epithelial-mesenchymal transition during interaction	Cell Communication and Signaling	Rui Feng et al.	2018	Yes
CCIDB	Lactate		Gpr132		Lactate_Gpr132	Ligand-receptor	Paracrine	Malignant cell	Pancreatic cancer cell	TAM	Tumor-associated Macrophage	Mouse					VEGF	Activation		M2 polarization	Inhibition	Pancreas	Pancreas	Malignant	Cancer-associated					Pancreatic Cancer	Pancreatic Cancer	pubmed	30180849	NFE2L2 activation drive macrophages polarization and cancer cell epithelial-mesenchymal transition during interaction	Cell Communication and Signaling	Rui Feng et al.	2018	Yes
CCIDB	Lactate		Mct		Lactate_Mct	Ligand-receptor	Paracrine	Malignant cell	Colorectal cancer cell	Endothelial cell	Endothelial cell	Chicken,Mouse								Angiogenesis	Inhibition	Colon	Colon	Malignant	Normal					Colorectal Cancer	Colorectal Cancer	pubmed	30867812	Tumor-secreted dickkopf2 accelerates aerobic glycolysis and promotes angiogenesis in colorectal cancer	Theranostics	Fengliu Deng et al.	2019	Yes
CCIDB	LCN2		SLC22A17	LCN2R	LCN2_SLC22A17	Ligand-receptor	Paracrine	TAM	Tumor-associated Macrophage	Endothelial cell	Lymphatic endothelial cell	Human					VEGFC	Activation	LCN2			Breast	Lymph	Cancer-associated	Normal					Breast Cancer	Breast Cancer	pubmed	27353364	Lipocalin 2 from macrophages stimulated by tumor cell-derived sphingosine 1-phosphate promotes lymphangiogenesis and tumor metastasis	Science signaling	Michaela Jung et al.	2016	Yes
CCIDB	LEP	Leptin	LEPR	Ob-R	LEP_LEPR	Ligand-receptor	Paracrine	Adipocyte		Malignant cell	Breast cancer cell	Human					ACAT2	Activation	PI3K	Proliferation,Migration,Invasion	Activation,Activation,Activation	Breast	Breast	Normal	Malignant					Breast Cancer	Breast Cancer	pubmed	28770546	Leptin promotes the migration and invasion of breast cancer cells by upregulating ACAT2	Cellular Oncology	Yunxiu Huang et al.	2017	No
CCIDB	Lgals3	Galectin 3	Gp6	Glycoprotein VI	Lgals3_Gp6	Ligand-receptor	Juxtacrine	Malignant cell	Colorectal cancer cell	Platelet	Platelet	Mouse					EGF,PDGF,TGFB1	Activation,Activation,Activation	GALECTIN			Colon	Blood	Malignant	Normal					Colorectal Cancer	Colorectal Cancer	pubmed	30305116	Role of platelets and platelet receptors in cancer metastasis	Journal of hematology & oncology	Martin Schlesinger et al.	2018	Yes
CCIDB	Lgals3	Galectin-3	Gp6	GPVI	Lgals3_Gp6	Ligand-receptor	Juxtacrine	Malignant cell	Breast cancer cell	Platelet	Platelet	Mouse							GALECTIN	Metastasis	Inhibition	Breast	Breast	Malignant	Normal					Breast Cancer	Breast Cancer	pubmed	32040544	Platelet glycoprotein VI promotes metastasis through interaction with cancer cell–derived galectin-3	Blood	Elmina Mammadova-Bach et al.	2020	Yes
CCIDB	LGALS9	Galactin-9	VSIR	VISTA	LGALS9_VSIR	Ligand-receptor	Paracrine	Monocyte	Acute myeloid leukemia cell	T cell	T cell	Human					GZMB	Activation	GALECTIN	Apoptosis	Inhibition	Blood	Blood	Malignant	Normal					Acute Myeloid Leukemia (AML)	Acute myeloid leukemia (AML)	pubmed	33329552	Ligand-Receptor Interactions of Galectin-9 and VISTA Suppress Human T Lymphocyte Cytotoxic Activity	Frontiers in Immunology	Inna M. Yasinska et al.	2020	Yes
CCIDB	LGALS9	Galactin-9	VSIR	VISTA	LGALS9_VSIR	Ligand-receptor	Paracrine	Monocyte	Acute myeloid leukemia cell	T cell	T cell	Human					GZMB	Activation	GALECTIN	Apoptosis	Inhibition	Bone marrow	Blood	Malignant	Normal					Acute Myeloid Leukemia (AML)	Acute myeloid leukemia (AML)	pubmed	33329552	Ligand-Receptor Interactions of Galectin-9 and VISTA Suppress Human T Lymphocyte Cytotoxic Activity	Frontiers in Immunology	Inna M. Yasinska et al.	2020	Yes
CCIDB	LIF		IL6ST		LIF_IL6ST	Ligand-receptor	Paracrine	Stellate cell	Pancreatic stellate cell	Malignant cell	Pancreatic cancer cell	Human,Mouse							LIFR	Tumor progression,Metastasis	Activation,Activation	Pancreas	Pancreas	Normal	Malignant					Pancreatic Cancer	Pancreatic ductal adenocarcinoma	pubmed	30996350	Targeting LIF-mediated paracrine interaction for pancreatic cancer therapy and monitoring	Nature	Yu Shi et al.	2019	No
CCIDB	LIF		IL6ST	LIFR_gp130	LIF_IL6ST	Ligand-receptor	Paracrine	Stromal cell	Stromal cell	Malignant cell	Breast cancer cell	Human,Mouse					SRC	Activation	LIFR	Metastasis	Inhibition	Bone marrow	Breast	Normal	Malignant					Breast Cancer	Breast Cancer	pubmed	34477239	gp130 Cytokines Activate Novel Signaling Pathways and Alter Bone Dissemination in ER+ Breast Cancer Cells	Journal of Bone and Mineral Research	Tolu Omokehinde et al.	2021	No
CCIDB	LIF		LIFR		LIF_LIFR	Ligand-receptor	Paracrine	Stellate cell	Pancreatic stellate cell	Malignant cell	Pancreatic cancer cell	Human,Mouse							LIFR	Tumor progression,Metastasis	Activation,Activation	Pancreas	Pancreas	Normal	Malignant					Pancreatic Cancer	Pancreatic ductal adenocarcinoma	pubmed	30996350	Targeting LIF-mediated paracrine interaction for pancreatic cancer therapy and monitoring	Nature	Yu Shi et al.	2019	No
CCIDB	LIF		LIFR	LIFR_gp130	LIF_LIFR	Ligand-receptor	Paracrine	Stromal cell	Stromal cell	Malignant cell	Breast cancer cell	Human,Mouse					SRC	Activation	LIFR	Metastasis	Inhibition	Bone marrow	Breast	Normal	Malignant					Breast Cancer	Breast Cancer	pubmed	34477239	gp130 Cytokines Activate Novel Signaling Pathways and Alter Bone Dissemination in ER+ Breast Cancer Cells	Journal of Bone and Mineral Research	Tolu Omokehinde et al.	2021	No
CCIDB	LILRB2		HLA-B	HLA-B	LILRB2_HLA-B	Ligand-receptor	Paracrine	Malignant cell	Lung adenocarcinoma cell	T cell	T cell	Human								Myeloid cell activation	Inhibition	Lung	Lung	Malignant	Normal					Lung Cancer	Lung adenocarcinoma	pubmed	32549766	Ligand-receptor interaction atlas within and between tumor cells and T cells in lung adenocarcinoma	International Journal of Biological Sciences	Zhencong Chen et al.	2020	Yes
CCIDB	Lipid		Cd36		Lipid_Cd36	Ligand-receptor	Paracrine	Adipocyte	Adipocyte	Malignant cell	Breast cancer cell	Mouse					CD36,FABP4	Activation,Activation	CD36	Proliferation	Inhibition	Breast	Breast	Normal	Malignant					Breast Cancer	Breast Cancer	pubmed	33087562	Blocking PPARγ interaction facilitates Nur77 interdiction of fatty acid uptake and suppresses breast cancer progression	Proceedings of the National Academy of Sciences of the United States of America	Peng-Bo Yang et al.	2020	Yes
CCIDB	Lipid		Fabp4		Lipid_Fabp4	Ligand-receptor	Paracrine	Adipocyte	Adipocyte	Malignant cell	Breast cancer cell	Mouse					CD36,FABP4	Activation,Activation	FABP4	Proliferation	Inhibition	Breast	Breast	Normal	Malignant					Breast Cancer	Breast Cancer	pubmed	33087562	Blocking PPARγ interaction facilitates Nur77 interdiction of fatty acid uptake and suppresses breast cancer progression	Proceedings of the National Academy of Sciences of the United States of America	Peng-Bo Yang et al.	2020	Yes
CCIDB	LOX		ITGB1	β1 integrin	LOX_ITGB1	Ligand-receptor	Paracrine	Glial cell	PTEN-deficient glioblastoma cell	Monocyte	Blood-derived monocyte	Human,Mouse	BAPN	LOX Antagonist			SPP1	Activation	LOX	Survival,Angiogenesis	Activation,Activation	Brain	Blood vessel	Malignant	Normal	PTEN-deficient				Brain Tumors	Glioblastoma	pubmed	31185211	Symbiotic Macrophage-Glioma Cell Interactions Reveal Synthetic Lethality in PTEN-Null Glioma	Cancer cell	Peiwen Chen et al.	2019	Yes
CCIDB	LPA		LPAR		LPA_LPAR	Ligand-receptor	Paracrine	Malignant cell	Ovarian cancer cell	CAF	Cancer-associated Fibroblast	Human					αSMA	Activation	LPA			Ascites	Ascites	Malignant	Cancer-associated					Ovarian Cancer	Ovarian Cancer	pubmed	30503552	Ovarian Cancer Cell-derived Lysophosphatidic Acid Induces Glycolytic Shift and Cancer-associated Fibroblast-Phenotype in Normal and Peritumoral Fibroblasts	Cancer Letters	Rangasudhagar Radhakrishnan et al.	2019	Yes
CCIDB	LRP6N	LRP6 ectodomain	CXCR4	SDF-1	LRP6N_CXCR4	Ligand-receptor	Autocrine	Malignant cell	Breast cancer cell	Malignant cell	Breast cancer cell	Human,Mouse							LRP6N	Metastasis	Inhibition	Breast	Breast	Malignant	Malignant					Breast Cancer	Breast Cancer	pubmed	31010839	LRP6 Ectodomain Prevents SDF-1/CXCR4-Induced Breast Cancer Metastasis to Lung	Clinical cancer research : an official journal of the American Association for Cancer Research	Jiankang Zhang et al.	2019	Yes
CCIDB	LTA	Lymphotoxin-α	TNFRSF14		LTA_TNFRSF14	Ligand-receptor	Autocrine	Lymphocyte	Hodgkin/Reed-Sternberg cell	Lymphocyte	Hodgkin/Reed-Sternberg cell	Human					CD274,PDCD1LG2	Activation,Activation	Lta	Immune invasion	Inhibition	Blood	Blood	Malignant	Malignant					Lymphoma	Hodgkin lymphoma	pubmed	30696620	Autocrine LTA signaling drives NF-κB and JAK-STAT activity and myeloid gene expression in Hodgkin lymphoma	Blood	Linda von Hoff et al.	2019	No
CCIDB	Lta1	LTα1β2	Ltbr	LTβR	Lta1_Ltbr	Ligand-receptor	Paracrine	B cell	Eμ-Myc B-cell	Endothelial cell	Blood endothelial cell	Mouse							LT	Angiogenesis	Inhibition	Blood	Blood	Malignant	Normal					Lymphoma	Lymphoma	pubmed	31932457	Lymphoma Angiogenesis Is Orchestrated by Noncanonical Signaling Pathway	Cancer Research	Marleen Gloger et al.	2020	Yes
CCIDB	LTD4		CYSLTR1	CysLTR1	LTD4_CYSLTR1	Ligand-receptor	Paracrine	TAM	Tumor-associated Macrophage	Malignant cell	Colon cancer cell	Human,Mouse					MMP9	Activation	LTD4	Invasion	Inhibition	Colon	Colon	Cancer-associated	Malignant			M2		Colorectal Cancer	Colorectal Cancer	pubmed	28098359	M2-like macrophages induce colon cancer cell invasion via matrix metalloproteinases	Journal of cellular physiology	Katyayni Vinnakota et al.	2017	Yes
CCIDB	MBTPS1		S1PR1		MBTPS1_S1PR1	Ligand-receptor	Paracrine	Malignant cell	Apoptotic tumor cell	TAM	Tumor-associated Macrophage	Human					LCN2	Activation	S1P			Breast	Breast	Malignant	Cancer-associated					Breast Cancer	Breast Cancer	pubmed	27353364	Lipocalin 2 from macrophages stimulated by tumor cell-derived sphingosine 1-phosphate promotes lymphangiogenesis and tumor metastasis	Science signaling	Michaela Jung et al.	2016	Yes
CCIDB	MDK	Midkine	LRP1		MDK_LRP1	Ligand-receptor	Paracrine	Neuron	Nf1-mutant Retinal ganglion cell	T cell	CD8+ T cell	Human,Mouse					CCL4	Activation	MK			Brain	Brain	Normal	Normal				CD8+	Brain Tumors	Glioma	pubmed	32358581	Midkine activation of CD8 + T cells establishes a neuron-immune-cancer axis responsible for low-grade glioma growth	Nature communications	Xiaofan Guo et al.	2020	No
CCIDB	Mdk	Midkine	Notch2		Mdk_Notch2	Ligand-receptor	Autocrine	Malignant cell	Non small cell lung cancer cell	Malignant cell	Non small cell lung cancer cell	Mouse							NOTCH2	Tumor progression,Metastasis,Angiogenesis	Activation,Activation,Inhibition	Lung	Lung	Malignant	Malignant	Hypoxic				Non-Small Cell Lung Cancer	Non-small cell lung cancer	pubmed	32847073	Midkine Is a Potential Therapeutic Target of Tumorigenesis, Angiogenesis, and Metastasis in Non-Small Cell Lung Cancer	Cancers	Dong Hoon Shin et al.	2020	Yes
CCIDB	NELL2		ROBO3		NELL2_ROBO3	Ligand-receptor	Autocrine	Malignant cell	Ewing sarcoma cell	Malignant cell	Ewing sarcoma cell	Human,Mouse					BAF complex	Activation	NELL2	Tumor growth	Inhibition	Bone	Bone	Malignant	Malignant					Ewing Sarcoma	Ewing Sarcoma	pubmed	34233189	NELL2-cdc42 signaling regulates BAF complexes and Ewing sarcoma cell growth	Cell Reports	Panneerselvam Jayabal et al.	2021	Yes
CCIDB	NGF		NTRK1	TrkA	NGF_NTRK1	Ligand-receptor	Paracrine	Neuron	Neuron	Malignant cell	Head and neck squamous cell carcinoma cell	Human					SNAI2,TWIST1	Activation,Activation	NT	EMT	Inhibition	Head and neck	Head and neck	Normal	Malignant					Head and Neck Cancer	Head and neck squamous cell carcinoma	pubmed	31838083	Nerve growth factor (NGF)-TrkA axis in head and neck squamous cell carcinoma triggers EMT and confers resistance to the EGFR inhibitor erlotinib	Cancer letters	Chengzhong Lin et al.	2020	No
CCIDB	NRG1		ERBB2		NRG1_ERBB2	Ligand-receptor	Paracrine	CAF	Cancer-associated Fibroblast	Malignant cell	Prostate cancer cell	Human,Mouse						Activation	PI3K	Tumor survival,Proliferation	Activation,Activation	Prostate	Prostate	Cancer-associated	Malignant					Prostate Cancer	Prostate Cancer	pubmed	32679108	Tumor Microenvironment-Derived NRG1 Promotes Antiandrogen Resistance in Prostate Cancer	Cancer cell	Zeda Zhang et al.	2020	No
CCIDB	NRG1		ERBB3		NRG1_ERBB3	Ligand-receptor	Paracrine	CAF	Cancer-associated Fibroblast	Malignant cell	Prostate cancer cell	Human,Mouse						Activation	PI3K	Tumor survival,Proliferation	Activation,Activation	Prostate	Prostate	Cancer-associated	Malignant					Prostate Cancer	Prostate Cancer	pubmed	32679108	Tumor Microenvironment-Derived NRG1 Promotes Antiandrogen Resistance in Prostate Cancer	Cancer cell	Zeda Zhang et al.	2020	No
CCIDB	NRG1		ERBB3	HER3	NRG1_ERBB3	Ligand-receptor	Paracrine	CAF	Cancer-associated Fibroblast	Malignant cell	Luminal breast cancer cell	Human							NRG1	Proliferation,Migration	Activation,Activation	Breast	Breast	Cancer-associated	Malignant					Breast Cancer	Breast Cancer	pubmed	33692466	Stromal NRG1 in luminal breast cancer defines pro-fibrotic and migratory cancer-associated fibroblasts	Oncogene	Mireia Berdiel-Acer et al.	2021	No
CCIDB	NRG1		ERBB3	ErbB3	NRG1_ERBB3	Ligand-receptor	Paracrine	Malignant cell	Breast cancer cell	TAM	Tumor-associated Macrophage	Human,Mouse					JAG1	Activation	NRG	Invasion,Intravasation	Activation,Activation	Breast	Breast	Malignant	Cancer-associated					Breast Cancer	Breast Cancer	pubmed	29636067	A novel neuregulin - jagged1 paracrine loop in breast cancer transendothelial migration	Breast Cancer Research	Ramon M. Cabrera et al.	2018	No
CCIDB	NRG1		ERBB4	ErbB4	NRG1_ERBB4	Ligand-receptor	Paracrine	Endothelial cell	Endothelial cell	Cardiomyocyte	Cardiomyocyte	Human,Mouse							NRG	Cardiomyocyte growth	Inhibition	Heart	Heart	Normal	Normal					Cardiac Hypertrophy	Cardiac Hypertrophy	pubmed	30922063	Endothelial Cells Regulate Physiological Cardiomyocyte Growth via VEGFR2-Mediated Paracrine Signaling	Circulation	Riikka Kivelä et al.	2019	No
CCIDB	OSM		IL6ST	OSMR_gp130	OSM_IL6ST	Ligand-receptor	Autocrine	Malignant cell	Breast cancer cell	Malignant cell	Breast cancer cell	Human,Mouse					SRC	Activation	OSM	Metastasis	Inhibition	Breast	Breast	Malignant	Malignant					Breast Cancer	Breast Cancer	pubmed	34477239	gp130 Cytokines Activate Novel Signaling Pathways and Alter Bone Dissemination in ER+ Breast Cancer Cells	Journal of Bone and Mineral Research	Tolu Omokehinde et al.	2021	No
CCIDB	OSM		IL6ST	LIFR_gp130	OSM_IL6ST	Ligand-receptor	Autocrine	Malignant cell	Breast cancer cell	Malignant cell	Breast cancer cell	Human,Mouse					SRC	Activation	OSM	Metastasis	Inhibition	Breast	Breast	Malignant	Malignant					Breast Cancer	Breast Cancer	pubmed	34477239	gp130 Cytokines Activate Novel Signaling Pathways and Alter Bone Dissemination in ER+ Breast Cancer Cells	Journal of Bone and Mineral Research	Tolu Omokehinde et al.	2021	No
CCIDB	OSM		LIFR	LIFR_gp130	OSM_LIFR	Ligand-receptor	Autocrine	Malignant cell	Breast cancer cell	Malignant cell	Breast cancer cell	Human,Mouse					SRC	Activation	OSM	Metastasis	Inhibition	Breast	Breast	Malignant	Malignant					Breast Cancer	Breast Cancer	pubmed	34477239	gp130 Cytokines Activate Novel Signaling Pathways and Alter Bone Dissemination in ER+ Breast Cancer Cells	Journal of Bone and Mineral Research	Tolu Omokehinde et al.	2021	No
CCIDB	OSM		OSMR	OSMR_gp130	OSM_OSMR	Ligand-receptor	Autocrine	Malignant cell	Breast cancer cell	Malignant cell	Breast cancer cell	Human,Mouse					SRC	Activation	OSM	Metastasis	Inhibition	Breast	Breast	Malignant	Malignant					Breast Cancer	Breast Cancer	pubmed	34477239	gp130 Cytokines Activate Novel Signaling Pathways and Alter Bone Dissemination in ER+ Breast Cancer Cells	Journal of Bone and Mineral Research	Tolu Omokehinde et al.	2021	No
CCIDB	Pdgf		Pdgfr		Pdgf_Pdgfr	Ligand-receptor	Paracrine	Platelet	Platelet	Malignant cell	Colorectal cancer cell	Mouse					PGE2	Activation	PDGF			Blood	Colon	Normal	Malignant					Colorectal Cancer	Colorectal Cancer	pubmed	30305116	Role of platelets and platelet receptors in cancer metastasis	Journal of hematology & oncology	Martin Schlesinger et al.	2018	Yes
CCIDB	PDGFB	PDGF-BB	PDGFRB	PDGFRβ	PDGFB_PDGFRB	Ligand-receptor	Paracrine	Malignant cell	Pancreatic cancer cell	Perivascular cell	Perivascular cell	Human,Mouse					IL33	Activation	PDGF	Metastasis	Activation	Pancreas	Blood	Malignant	Normal					Pancreatic Cancer	Pancreatic Cancer	pubmed	27150562	The PDGF-BB-SOX7 axis-modulated IL-33 in pericytes and stromal cells promotes metastasis through tumour-associated macrophages	Nature Communications	Yunlong Yang et al.	2016	No
CCIDB	PDGFB	PDGF-BB	PDGFRB	PDGFRβ	PDGFB_PDGFRB	Ligand-receptor	Paracrine	Malignant cell	Pancreatic cancer cell	Fibroblast	Stromal fibroblast	Human,Mouse					IL33	Activation	PDGF	Metastasis	Inhibition	Pancreas	Pancreas	Malignant	Normal					Pancreatic Cancer	Pancreatic Cancer	pubmed	27150562	The PDGF-BB-SOX7 axis-modulated IL-33 in pericytes and stromal cells promotes metastasis through tumour-associated macrophages	Nature Communications	Yunlong Yang et al.	2016	No
CCIDB	PDGFB	PDGF-BB	PDGFRB	PDGFR-β	PDGFB_PDGFRB	Ligand-receptor	Paracrine	Cancer stem cell	Carcinoma associated mesenchymal stem/stromal cell	Cancer stem cell	Cancer stem-like cell	Human,Mouse							PDGF	Stemness,Platinum resistance,EMT	Activation,Activation,Activation	Ovary	Ovary	Malignant	Malignant					Ovarian Cancer	Ovarian Cancer	pubmed	32726910	Carcinoma-Associated Mesenchymal Stem Cells Promote Chemoresistance in Ovarian Cancer Stem Cells via PDGF Signaling	Cancers	Shreya Raghavan et al.	2020	No
CCIDB	PDGFB		PDGFRB		PDGFB_PDGFRB	Ligand-receptor	Paracrine	Malignant cell	Hepatocellular carcinoma cell	Stellate cell	Hepatic stellate cell	Human,Mouse					HGF	Activation	PDGF	HSC activation	Inhibition	Liver	Liver	Malignant	Normal					Liver Cancer	Hepatocellular carcinoma	pubmed	31785057	STMN1 upregulation mediates hapatocellular carcinoma and hepatic stellate cell crosstalk to aggravate cancer by triggering the MET pathway	Cancer science	Rui Zhang et al.	2020	No
CCIDB	PDGFB		PDGFRB		PDGFB_PDGFRB	Ligand-receptor	Autocrine	Malignant cell	Anoikis resistant cancer cell	Malignant cell	Anoikis resistant cancer cell	Human,Mouse					PDGFB	Activation	PDGF	Angiogenesis,Metastasis	Activation,Activation	Stomach	Stomach	Malignant	Malignant					Gastric (Stomach) Cancer	Gastric Cancer	pubmed	34341514	Anoikis resistant gastric cancer cells promote angiogenesis and peritoneal metastasis through C/EBPβ-mediated PDGFB autocrine and paracrine signaling	Oncogene	Shangce Du et al.	2021	No
CCIDB	PDGFB		PDGFRB		PDGFB_PDGFRB	Ligand-receptor	Paracrine	Malignant cell	Anoikis resistant gastric cancer cell	Endothelial cell	Vascular endothelial cell	Human,Mouse							PDGF	Angiogenesis,Metastasis	Activation,Activation	Stomach	Stomach	Malignant	Normal					Gastric (Stomach) Cancer	Gastric Cancer	pubmed	34341514	Anoikis resistant gastric cancer cells promote angiogenesis and peritoneal metastasis through C/EBPβ-mediated PDGFB autocrine and paracrine signaling	Oncogene	Shangce Du et al.	2021	No
CCIDB	PDGF-BB		PDGFRB		PDGF-BB_PDGFRB	Ligand-receptor	Paracrine	Malignant cell	ER+ breast cancer cell	Fibroblast	Fibroblast	Human					IL1B	Activation	PDGF-BB			Breast	Breast	Malignant	Normal					Breast Cancer	ER+ breast cancer	pubmed	31419632	Paracrine Crosstalk between Fibroblasts and ER+ Breast Cancer Cells Creates an IL1β-Enriched Niche that Promotes Tumor Growth	iScience	Sumanta Chatterjee et al.	2019	Yes
CCIDB	PDGFC		PDGFRA		PDGFC_PDGFRA	Ligand-receptor	Paracrine	CAF	Cancer-associated Fibroblast	Malignant cell	Gastrointestinal stromal tumor cell	Human					SLUG	Activation	PI3K	Proliferation,Migration,Invasion	Activation,Activation,Activation	Stomach	Stomach	Cancer-associated	Malignant					Gastrointestinal Stromal Tumors (GIST)	Gastrointestinal Stromal Tumors (GIST)	pubmed	33603171	Cancer-associated fibroblast secretion of PDGFC promotes gastrointestinal stromal tumor growth and metastasis	Oncogene	Hyunho Yoon et al.	2021	No
CCIDB	PDGFD		PDGFRB		PDGFD_PDGFRB	Ligand-receptor	Paracrine	Malignant cell	Cholangiocarcinoma cell	CAF	Cancer-associated Fibroblast	Human					VEGFC,VEGFA	Activation,Activation	PDGF	Lymphatic vasculature expansion,Tumor cell intravasation	Activation,Activation	Liver	Liver	Malignant	Cancer-associated					Bile Duct Cancer	Cholangiocarcinoma	pubmed	30553841	Platelet-derived growth factor-D enables liver myofibroblasts to promote tumor lymphangiogenesis in cholangiocarcinoma	Journal of hepatology	Massimiliano Cadamuro et al.	2019	No
CCIDB	PGE2		EGFR		PGE2_EGFR	Ligand-receptor	Paracrine	Glial cell	Tumor-activated enteric glial cell	Cancer stem cell	Colon cancer stem cell	Human,Mouse							PGE2	Tumor growth	Inhibition	Colon	Colon	Normal	Malignant					Colorectal Cancer	Colorectal Cancer	pubmed	31662289	Tumor cells hijack enteric glia to activate colon cancer stem cells and stimulate tumorigenesis	EBioMedicine	Simon Valès et al.	2019	Yes
CCIDB	Pge2		Nr4a1	Nur77	Pge2_Nr4a1	Ligand-receptor	Paracrine	Malignant cell	Prostate cancer cell	Stromal cell	Stromal cell	Mouse					PRL	Activation	PGE2			Prostate	Prostate	Malignant	Normal					Prostate Cancer	Prostate Cancer	pubmed	30819896	Cox-2 mediates tumor-stromal prolactin signaling to initiate tumorigenesis	Proceedings of the National Academy of Sciences of the United States of America	Yu Zheng et al.	2019	Yes
CCIDB	PGE2		PTGER4	EP4	PGE2_PTGER4	Ligand-receptor	Paracrine	Glial cell	Tumor-activated enteric glial cell	Cancer stem cell	Colon cancer stem cell	Human,Mouse							PGE2	Tumorigenesis,Tumor growth	Activation,Activation	Colon	Colon	Normal	Malignant					Colorectal Cancer	Colorectal Cancer	pubmed	31662289	Tumor cells hijack enteric glia to activate colon cancer stem cells and stimulate tumorigenesis	EBioMedicine	Simon Valès et al.	2019	Yes
CCIDB	PGE2		PTGER4		PGE2_PTGER4	Ligand-receptor	Paracrine	Stellate cell	Hepatic stellate cell	T cell	CD8+ T cell	Human,Mouse								Anti-tumor immunity	Inhibition	Liver	Liver	Normal	Normal				CD8+	Liver Cancer	Obesity-Associated Liver Cancer	pubmed	28202625	Gut Microbiota Promotes Obesity-Associated Liver Cancer through PGE 2-Mediated Suppression of Antitumor Immunity	Cancer Discovery	Tze Mun Loo et al.	2017	Yes
CCIDB	PGE2		PTGER4		PGE2_PTGER4	Ligand-receptor	Paracrine	Stellate cell	Hepatic stellate cell	T cell	CD8+ T cell	Human,Mouse								Anti-tumor immunity	Inhibition	Liver	Liver	Normal	Normal				CD8+	Liver Cancer	Obesity-Associated Liver Cancer	pubmed	28202625	Gut Microbiota Promotes Obesity-Associated Liver Cancer through PGE 2-Mediated Suppression of Antitumor Immunity	Cancer Discovery	Tze Mun Loo et al.	2017	Yes
CCIDB	PGE2		PTGER4	Ptger4	PGE2_PTGER4	Ligand-receptor	Paracrine	Fibroblast	Ptgs2-expressing fibroblast	Cancer stem cell	Tumour-initiating stem cell	Human,Mouse							PGE2	Tumorigenesis	Inhibition	Colon	Colon	Normal	Malignant					Colorectal Cancer	Colorectal Cancer	pubmed	32322056	Paracrine orchestration of intestinal tumorigenesis by a mesenchymal niche	Nature	Manolis Roulis et al.	2020	Yes
CCIDB	PGE2		PTGER5	EP4	PGE2_PTGER5	Ligand-receptor	Autocrine	Malignant cell	Tumor cell	Malignant cell	Tumor cell	Human					VEGFA,VEGFC,VEGFD	Activation,Activation,Activation	PGE2	Proliferation	Inhibition	Breast	Breast	Malignant	Malignant					Breast Cancer	Breast Cancer	pubmed	31277414	Mir526b and Mir655 promote Tumor Associated Angiogenesis and Lymphangiogenesis in Breast cancer	Cansers	Stephanie Hunter et al.	2019	Yes
CCIDB	PGF	PIGE	FLT1	VEGFR1	PGF_FLT1	Ligand-receptor	Paracrine	Cardiomyocyte	Cardiomyocyte	Endothelial cell	Endothelial cell	Human,Mouse							VEGF	Cardiomyocyte growth		Heart	Heart	Normal	Normal					Cardiac Hypertrophy	Cardiac Hypertrophy	pubmed	30922063	Endothelial Cells Regulate Physiological Cardiomyocyte Growth via VEGFR2-Mediated Paracrine Signaling	Circulation	Riikka Kivelä et al.	2019	No
CCIDB	Plau	uPA	Plaur	uPAR	Plau_Plaur	Ligand-receptor	Autocrine	Malignant cell	Keratinocyte	Malignant cell	Keratinocyte	Mouse							PLAU	Basal cell carcinoma formation	Inhibition	Skin	Skin	Malignant	Malignant					Basal cell carcinoma	Basal cell carcinoma	pubmed	30291846	Overexpression of Desmoglein 2 in a Mouse model of Gorlin Syndrome Enhances Spontaneous Basal cell Carcinoma Formation through STAT3-Mediated Gli1 Expression	The Journal of investigative dermatology	Donna M Brennan-Crispi et al.	2019	Yes
CCIDB	Polyunsaturated fatty acid		Pparg	PPARγ	Polyunsaturated fatty acid_Pparg	Ligand-receptor	Paracrine	Astrocyte	Astrocyte	Malignant cell	Brain metastatic cancer cell	Mouse							PPARG	Brain metastasis	Inhibition	Brain	Breast	Normal	Malignant					Breast Cancer	Breast Cancer	pubmed	31578185	Polyunsaturated Fatty Acids from Astrocytes Activate PPARγ Signaling in Cancer Cells to Promote Brain Metastasis	Cancer Discovery	Yongkang Zou et al.	2019	Yes
CCIDB	POSTN	Periostin	ITGAV		POSTN_ITGAV	Ligand-receptor	Paracrine	CAF	Cancer-associated Fibroblast	Malignant cell	Colorectal cancer cell	Human,Mouse					IL6	Activation	PERIOSTIN	Tumorigenesis	Inhibition	Colorectum	Colorectum	Cancer-associated	Malignant					Colorectal Cancer	Colorectal Cancer	pubmed	31968254	Periostin Promotes Colorectal Tumorigenesis through Integrin-FAK-Src Pathway-Mediated YAP/TAZ Activation	Cell reports	Handong Ma et al.	2020	Yes
CCIDB	POSTN	Periostin	ITGAV		POSTN_ITGAV	Ligand-receptor	Paracrine	CAF	Cancer-associated Fibroblast	Malignant cell	Colorectal cancer cell	Human,Mouse					IL6	Activation	PERIOSTIN	Tumorigenesis	Inhibition	Colorectum	Colorectum	Cancer-associated	Malignant					Colorectal Cancer	Colorectal Cancer	pubmed	31968254	Periostin Promotes Colorectal Tumorigenesis through Integrin-FAK-Src Pathway-Mediated YAP/TAZ Activation	Cell reports	Handong Ma et al.	2020	Yes
CCIDB	POSTN	Periostin	ITGAV	Integrin αvβ3	POSTN_ITGAV	Ligand-receptor	Paracrine	Stromal cell	Bone marrow-derived mesenchymal stromal cell	Lymphocyte	B cell acute lymphoblastic leukemia cell	Human,Mouse					CCL2	Activation	Postn	Proliferation,Progression	Activation,Activation	Bone marrow	Blood	Normal	Malignant					Leukemia	B cell acute lymphoblastic leukemia	pubmed	30726736	Bone Marrow Mesenchymal Stromal Cell-Derived Periostin Promotes B-ALL Progression by Modulating CCL2 in Leukemia Cells	Cell Reports	Zhenling Ma et al.	2019	Yes
CCIDB	POSTN	Periostin	ITGAV	Integrin αvβ5	POSTN_ITGAV	Ligand-receptor	Paracrine	Stromal cell	Bone marrow-derived mesenchymal stromal cell	Lymphocyte	B cell acute lymphoblastic leukemia cell	Human,Mouse					CCL2	Activation	Postn	Proliferation,Progression	Activation,Activation	Bone marrow	Blood	Normal	Malignant					Leukemia	B cell acute lymphoblastic leukemia	pubmed	30726736	Bone Marrow Mesenchymal Stromal Cell-Derived Periostin Promotes B-ALL Progression by Modulating CCL2 in Leukemia Cells	Cell Reports	Zhenling Ma et al.	2019	Yes
CCIDB	POSTN	Periostin	ITGB3		POSTN_ITGB3	Ligand-receptor	Paracrine	CAF	Cancer-associated Fibroblast	Malignant cell	Colorectal cancer cell	Human,Mouse					IL6	Activation	PERIOSTIN	Tumorigenesis	Inhibition	Colorectum	Colorectum	Cancer-associated	Malignant					Colorectal Cancer	Colorectal Cancer	pubmed	31968254	Periostin Promotes Colorectal Tumorigenesis through Integrin-FAK-Src Pathway-Mediated YAP/TAZ Activation	Cell reports	Handong Ma et al.	2020	Yes
CCIDB	POSTN	Periostin	ITGB3	Integrin αvβ3	POSTN_ITGB3	Ligand-receptor	Paracrine	Stromal cell	Bone marrow-derived mesenchymal stromal cell	Lymphocyte	B cell acute lymphoblastic leukemia cell	Human,Mouse					CCL2	Activation	Postn	Proliferation,Progression	Activation,Activation	Bone marrow	Blood	Normal	Malignant					Leukemia	B cell acute lymphoblastic leukemia	pubmed	30726736	Bone Marrow Mesenchymal Stromal Cell-Derived Periostin Promotes B-ALL Progression by Modulating CCL2 in Leukemia Cells	Cell Reports	Zhenling Ma et al.	2019	Yes
CCIDB	POSTN	Periostin	ITGB5		POSTN_ITGB5	Ligand-receptor	Paracrine	CAF	Cancer-associated Fibroblast	Malignant cell	Colorectal cancer cell	Human,Mouse					IL6	Activation	PERIOSTIN	Tumorigenesis	Inhibition	Colorectum	Colorectum	Cancer-associated	Malignant					Colorectal Cancer	Colorectal Cancer	pubmed	31968254	Periostin Promotes Colorectal Tumorigenesis through Integrin-FAK-Src Pathway-Mediated YAP/TAZ Activation	Cell reports	Handong Ma et al.	2020	Yes
CCIDB	POSTN	Periostin	ITGB5	Integrin αvβ5	POSTN_ITGB5	Ligand-receptor	Paracrine	Stromal cell	Bone marrow-derived mesenchymal stromal cell	Lymphocyte	B cell acute lymphoblastic leukemia cell	Human,Mouse					CCL2	Activation	Postn	Proliferation,Progression	Activation,Activation	Bone marrow	Blood	Normal	Malignant					Leukemia	B cell acute lymphoblastic leukemia	pubmed	30726736	Bone Marrow Mesenchymal Stromal Cell-Derived Periostin Promotes B-ALL Progression by Modulating CCL2 in Leukemia Cells	Cell Reports	Zhenling Ma et al.	2019	Yes
CCIDB	POSTN		LRP6		POSTN_LRP6	Ligand-receptor	Paracrine	CAF	Cancer-associated Fibroblast	Malignant cell	Cancer cell	Human,Mouse							PTK7	Proliferation,Invasion	Activation,Activation	Tongue	Tongue	Cancer-associated	Malignant					Head and Neck Cancer	Head and neck squamous cell carcinoma	pubmed	30348980	Periostin secreted by cancer-associated fibroblasts promotes cancer stemness in head and neck cancer by activating protein tyrosine kinase 7	Cell Death Disease	Binbin Yu et al.	2018	Yes
CCIDB	POSTN		PTK7		POSTN_PTK7	Ligand-receptor	Paracrine	CAF	Cancer-associated Fibroblast	Malignant cell	Cancer cell	Human,Mouse							PTK7	Proliferation,Invasion	Activation,Activation	Tongue	Tongue	Cancer-associated	Malignant					Head and Neck Cancer	Head and neck squamous cell carcinoma	pubmed	30348980	Periostin secreted by cancer-associated fibroblasts promotes cancer stemness in head and neck cancer by activating protein tyrosine kinase 7	Cell Death Disease	Binbin Yu et al.	2018	Yes
CCIDB	Prl		Prlr		Prl_Prlr	Ligand-receptor	Paracrine	Stromal cell	Stromal cell	Malignant cell	Prostate cancer cell	Mouse							PRL	Metastasis	Inhibition	Prostate	Prostate	Normal	Malignant					Prostate Cancer	Prostate Cancer	pubmed	30819896	Cox-2 mediates tumor-stromal prolactin signaling to initiate tumorigenesis	Proceedings of the National Academy of Sciences of the United States of America	Yu Zheng et al.	2019	Yes
CCIDB	Pros1		Mertk		Pros1_Mertk	Ligand-receptor	Paracrine	Macrophage	Bone marrow derived Macrophage	TAM	Tumor-associated Macrophage	Mouse					IL10	Inhibition	PROS1			Lung	Lung	Normal	Cancer-associated					Breast Cancer	Breast Cancer	pubmed	33848267	Myeloid cell-derived PROS1 inhibits tumor metastasis by regulating inflammatory and immune responses via IL-10	The Journal of Clinical Investigation	Avi Maimon et al.	2021	Yes
CCIDB	Pros1		Mertk		Pros1_Mertk	Ligand-receptor	Paracrine	Macrophage	Bone marrow derived Macrophage	TAM	Tumor-associated Macrophage	Mouse					IL10	Inhibition	PROS1			Lung	Lung	Normal	Cancer-associated					Lung Cancer	Lung Cancer	pubmed	33848267	Myeloid cell-derived PROS1 inhibits tumor metastasis by regulating inflammatory and immune responses via IL-10	The Journal of Clinical Investigation	Avi Maimon et al.	2021	Yes
CCIDB	PTX3		TLR4		PTX3_TLR4	Ligand-receptor	Autocrine	Melanocyte	Melanocyte	Melanocyte	Melanocyte	Human,Mouse							PTX3	Induced melanoma cell migration	Inhibition	Skin	Skin	Malignant	Malignant					Melanoma	Cutaneous melanoma	pubmed	31253871	Cancer cell-derived long pentraxin 3 (PTX3) promotes melanoma migration through a toll-like receptor 4 (TLR4)/NF-κB signaling pathway	Oncogene	M Rathore et al.	2019	Yes
CCIDB	Retn		Tlr4		Retn_Tlr4	Ligand-receptor	Paracrine	Adipocyte	Adipocyte	Malignant cell	Breast cancer cell	Mouse							RESISTIN	Proliferation,Stemness	Activation,Activation	Breast	Breast	Normal	Malignant					Breast Cancer	Breast Cancer	pubmed	33318171	Adipocytes promote breast tumorigenesis through TAZ-dependent secretion of Resistin	Proceedings of the National Academy of Sciences of the United States of America	Yuhao Gao et al.	2020	Yes
CCIDB	Rnase1	hRNase 1	Epha4	EphA4	Rnase1_Epha4	Ligand-receptor	Paracrine	Cancer stem cell	Breast CSC-like cell	Cancer stem cell	Breast CSC-like cell	Mouse					RNASE1	Activation	EPHA4	Tumor initiating capability,Tumorigenesis	Activation,Activation	Breast	Breast	Malignant	Malignant					Breast Cancer	Breast tumor	pubmed	33986289	Human ribonuclease 1 serves as a secretory ligand of ephrin A4 receptor and induces breast tumor initiation	Nature communications	Heng-Huan Lee et al.	2021	Yes
CCIDB	Rnase1	hRNase 1	Epha4	EphA4	Rnase1_Epha4	Ligand-receptor	Autocrine	Cancer stem cell	Breast CSC-like cell	Cancer stem cell	Breast CSC-like cell	Mouse					RNASE1	Activation	EPHA4	Tumor initiating capability,Tumorigenesis	Activation,Activation	Breast	Breast	Malignant	Malignant					Breast Cancer	Breast tumor	pubmed	33986289	Human ribonuclease 1 serves as a secretory ligand of ephrin A4 receptor and induces breast tumor initiation	Nature communications	Heng-Huan Lee et al.	2021	Yes
CCIDB	RSPO1	R-spondin	LGR4		RSPO1_LGR4	Ligand-receptor	Paracrine	Osteoblast	Nichte cell/(pre)osteoblast	B cell	Multiple myeloma cell	Human					WNT	Activation	RSPO	Proliferation	Inhibition	Bone marrow	Bone marrow	Normal	Malignant					Multiple Myeloma/Plasma Cell Neoplasms	Multiple Myeloma	pubmed	28028233	Aberrantly expressed LGR4 empowers Wnt signaling in multiple myeloma by hijacking osteoblast-derived R-spondins	Proceedings of the National Academy of Sciences of the United States of America	Harmen van Andel et al.	2017	No
CCIDB	Rspo1	Rspo1	Lgr4	Lgr4	Rspo1_Lgr4	Ligand-receptor	Paracrine	Mesenchymal cell	Nonmyofibroblastic CD34+ Gp38+ mesenchymal cell	Stem cell	Intestinal epithelial stem cell	Mouse							RSPO1	Proliferation	Inhibition	Ileum	Ileum	Normal	Normal					Inflammation	Intestinal inflammation	pubmed	28074039	CD34+ mesenchymal cells are a major component of the intestinal stem cells niche at homeostasis and after injury	Proceedings of the National Academy of Sciences of the United States of America	Igor Stzepourginski et al.	2017	Yes
CCIDB	Rspo1	Rspo1	Lgr4	Lgr4	Rspo1_Lgr4	Ligand-receptor	Paracrine	Mesenchymal cell	Nonmyofibroblastic CD34+ Gp38+ mesenchymal cell	Stem cell	Intestinal epithelial stem cell	Mouse							RSPO1	Proliferation	Inhibition	Colon	Colon	Normal	Normal					Inflammation	Intestinal inflammation	pubmed	28074039	CD34+ mesenchymal cells are a major component of the intestinal stem cells niche at homeostasis and after injury	Proceedings of the National Academy of Sciences of the United States of America	Igor Stzepourginski et al.	2017	Yes
CCIDB	Rspo1	Rspo1	Lgr5	Lgr5	Rspo1_Lgr5	Ligand-receptor	Paracrine	Mesenchymal cell	Nonmyofibroblastic CD34+ Gp38+ mesenchymal cell	Stem cell	Intestinal epithelial stem cell	Mouse							RSPO1	Proliferation	Inhibition	Ileum	Ileum	Normal	Normal					Inflammation	Intestinal inflammation	pubmed	28074039	CD34+ mesenchymal cells are a major component of the intestinal stem cells niche at homeostasis and after injury	Proceedings of the National Academy of Sciences of the United States of America	Igor Stzepourginski et al.	2017	Yes
CCIDB	Rspo1	Rspo1	Lgr5	Lgr5	Rspo1_Lgr5	Ligand-receptor	Paracrine	Mesenchymal cell	Nonmyofibroblastic CD34+ Gp38+ mesenchymal cell	Stem cell	Intestinal epithelial stem cell	Mouse							RSPO1	Proliferation	Inhibition	Colon	Colon	Normal	Normal					Inflammation	Intestinal inflammation	pubmed	28074039	CD34+ mesenchymal cells are a major component of the intestinal stem cells niche at homeostasis and after injury	Proceedings of the National Academy of Sciences of the United States of America	Igor Stzepourginski et al.	2017	Yes
CCIDB	S100A9		AGER		S100A9_AGER	Ligand-receptor	Paracrine	TAM	Tumor-associated Macrophage	Malignant cell	Hepatocellular carcinoma cell	Human					Stemness related gene,CCL2	Activation,Activation	AGER	Metastasis,Tumor growth	Activation,Activation	Liver	Liver	Cancer-associated	Malignant					Liver Cancer	Hepatocellular carcinoma	pubmed	33205453	S100 calcium-binding protein A9 from tumor-associated macrophage enhances cancer stem cell-like properties of hepatocellular carcinoma	International journal of cancer	Ran Wei et al.	2021	Yes
CCIDB	SEMA3C		NRP1		SEMA3C_NRP1	Ligand-receptor	Paracrine	Malignant cell	Prostate cancer cell	Malignant cell	Prostate cancer cell	Human,Mouse							SEMA3	Perineural invasion	Inhibition	Prostate	Prostate	Malignant	Malignant					Prostate Cancer	Prostate Cancer	pubmed	33420365	MAOA promotes prostate cancer cell perineural invasion through SEMA3C/PlexinA2/NRP1-cMET signaling	Oncogene	Lijuan Yin et al.	2021	No
CCIDB	SEMA3C		NRP1		SEMA3C_NRP1	Ligand-receptor	Autocrine	Malignant cell	Prostate cancer cell	Malignant cell	Prostate cancer cell	Human,Mouse							SEMA3	Perineural invasion	Inhibition	Prostate	Prostate	Malignant	Malignant					Prostate Cancer	Prostate Cancer	pubmed	33420365	MAOA promotes prostate cancer cell perineural invasion through SEMA3C/PlexinA2/NRP1-cMET signaling	Oncogene	Lijuan Yin et al.	2021	No
CCIDB	SEMA3C		PLXNA2		SEMA3C_PLXNA2	Ligand-receptor	Paracrine	Malignant cell	Prostate cancer cell	Malignant cell	Prostate cancer cell	Human,Mouse							SEMA3	Perineural invasion	Inhibition	Prostate	Prostate	Malignant	Malignant					Prostate Cancer	Prostate Cancer	pubmed	33420365	MAOA promotes prostate cancer cell perineural invasion through SEMA3C/PlexinA2/NRP1-cMET signaling	Oncogene	Lijuan Yin et al.	2021	Yes
CCIDB	SEMA3C		PLXNA2		SEMA3C_PLXNA2	Ligand-receptor	Autocrine	Malignant cell	Prostate cancer cell	Malignant cell	Prostate cancer cell	Human,Mouse							SEMA3	Perineural invasion	Inhibition	Prostate	Prostate	Malignant	Malignant					Prostate Cancer	Prostate Cancer	pubmed	33420365	MAOA promotes prostate cancer cell perineural invasion through SEMA3C/PlexinA2/NRP1-cMET signaling	Oncogene	Lijuan Yin et al.	2021	Yes
CCIDB	SEMA3C		PLXNA2		SEMA3C_PLXNA2	Ligand-receptor	Autocrine	Malignant cell	Prostate cancer cell	Malignant cell	Prostate cancer cell	Human,Mouse							SEMA3	Perineural invasion	Inhibition	Prostate	Prostate	Malignant	Malignant					Prostate Cancer	Prostate Cancer	pubmed	33420365	MAOA promotes prostate cancer cell perineural invasion through SEMA3C/PlexinA2/NRP1-cMET signaling	Oncogene	Lijuan Yin et al.	2021	Yes
CCIDB	Sema3d		Nrp1		Sema3d_Nrp1	Ligand-receptor	Autocrine	Malignant cell	Pancreatic cancer cell	Malignant cell	Pancreatic cancer cell	Mouse							PLXND1	Progression,Metastasis	Activation,Activation	Pancreas	Pancreas	Malignant	Malignant					Pancreatic Cancer	Pancreatic ductal adenocarcinoma	pubmed	31163177	Axon Guidance Molecules Promote Perineural Invasion and Metastasis of Orthotopic Pancreatic Tumors in Mice	Gastroenterology	Noelle R Jurcak et al.	2019	Yes
CCIDB	Sema3d		Nrp1		Sema3d_Nrp1	Ligand-receptor	Paracrine	Malignant cell	Pancreatic cancer cell	Neuron	Dorsal root ganglion cell	Mouse							PLXND1	Perineural invasion	Inhibition	Pancreas	Pancreas	Malignant	Normal					Pancreatic Cancer	Pancreatic ductal adenocarcinoma	pubmed	31163177	Axon Guidance Molecules Promote Perineural Invasion and Metastasis of Orthotopic Pancreatic Tumors in Mice	Gastroenterology	Noelle R Jurcak et al.	2019	Yes
CCIDB	Sema3d		Plxnd1		Sema3d_Plxnd1	Ligand-receptor	Autocrine	Malignant cell	Pancreatic cancer cell	Malignant cell	Pancreatic cancer cell	Mouse							PLXND1	Progression,Metastasis	Activation,Activation	Pancreas	Pancreas	Malignant	Malignant					Pancreatic Cancer	Pancreatic ductal adenocarcinoma	pubmed	31163177	Axon Guidance Molecules Promote Perineural Invasion and Metastasis of Orthotopic Pancreatic Tumors in Mice	Gastroenterology	Noelle R Jurcak et al.	2019	Yes
CCIDB	SERPINE1	PAI-1	LRP1		SERPINE1_LRP1	Ligand-receptor	Paracrine	Malignant cell	Pancreatic cancer cell	Stellate cell	Pancreatic stellate cell	Human	KRAS	SERPINE1 Agonist			IL8	Activation	LRP1	Fibrosis	Inhibition	Pancreas	Pancreas	Malignant	Normal					Pancreatic Cancer	Pancreatic Cancer	pubmed	31695760	Pancreatic stellate cells activated by mutant KRAS-mediated PAI-1 upregulation foster pancreatic cancer progression via IL-8	Theranostics	Hao-Chen Wang et al.	2019	No
CCIDB	Shh		Ptch1		Shh_Ptch1	Ligand-receptor	Paracrine	Melanocyte	Melanocyte	CAF	Tumor-associated Fibroblast	Mouse					VEGF	Activation	Shh	Endothelial cell proliferation,Angiogenesis	Activation,Activation	Skin	Skin	Malignant	Cancer-associated					Melanoma	Melanoma	pubmed	28127049	Hhip regulates tumor-stroma-mediated upregulation of tumor angiogenesis	Experimental & molecular medicine	Vijayendra Agrawal et al.	2017	Yes
CCIDB	Shh		Ptch1		Shh_Ptch1	Ligand-receptor	Paracrine	Malignant cell	Prostate cancer cell	Osteoblast	Osteoblast	Mouse					IL6	Activation	HH	Metastasis	Inhibition	Prostate	Bone	Malignant	Normal					Prostate Cancer	Prostate Cancer	pubmed	28292438	MAOA-Dependent Activation of Shh-IL6-RANKL Signaling Network Promotes Prostate Cancer Metastasis by Engaging Tumor-Stromal Cell Interactions	Cancer cell	Jason Boyang Wu et al.	2017	Yes
CCIDB	SHH		PTCH1	PTCH	SHH_PTCH1	Ligand-receptor	Paracrine	Malignant cell	Lung adenocarcinoma cell	Stromal cell	Stromal cell	Human,Mouse					VEGFA	Activation	HH			Lung	Lung	Malignant	Normal					Lung Cancer	Lung adenocarcinoma	pubmed	28368412	Noncanonical GLI1 signaling promotes stemness features and in vivo growth in lung adenocarcidoma	Oncogene	A Po et al.	2017	No
CCIDB	SIRPA		CD47		SIRPA_CD47	Ligand-receptor	Juxtacrine	Macrophage	Macrophage	Malignant cell	Colon cancer cell	Human,Mouse							MAPK	Proliferation,Migration	Activation,Activation	Colon	Colon	Normal	Malignant					Colorectal Cancer	Colorectal Cancer	pubmed	32226539	Tumor-intrinsic CD47 signal regulates glycolysis and promotes colorectal cancer cell growth and metastasis	Theranostics	Tuo Hu et al.	2020	Yes
CCIDB	Sirpa		Cd47		Sirpa_Cd47	Ligand-receptor	Juxtacrine	Macrophage	Macrophage	Malignant cell	Triple Negative Breast Cancer cell	Mouse							SIRPA	Innate immunity	Inhibition	Breast	Breast	Normal	Malignant					Breast Cancer	Triple-negative breast cancer	pubmed	29367423	Chemotherapy induces enrichment of CD47+/CD73+/ PDL1+ immune evasive triple-negative breast cancer cells	Proceedings of the National Academy of Sciences of the United States of America	Debangshu Samanta et al.	2018	Yes
CCIDB	Sirpa	SIRPα	Cd47		Sirpa_Cd47	Ligand-receptor	Juxtacrine	TAM	Tumor-associated Macrophage	Malignant cell	Cancer cell	Mouse							SIRPA	Phagocytosis	Inhibition	Skin	Skin	Cancer-associated	Malignant			M2		Melanoma	Melanoma	pubmed	31659802	CSF1R- and SHP2-Inhibitor-Loaded Nanoparticles Enhance Cytotoxic Activity and Phagocytosis in Tumor-Associated Macrophages	Advanced materials	Anujan Ramesh et al.	2019	Yes
CCIDB	SPINK1		EGFR		SPINK1_EGFR	Ligand-receptor	Paracrine	Stromal cell	Stromal cell	Malignant cell	Cancer cell	Human					TWIST1,SNAIL1	Activation	EGFR	EMT,Chemoresistance	Activation,Activation	Prostate	Prostate	Normal	Malignant					Prostate Cancer	Prostate Cancer	pubmed	30333494	Targeting SPINK1 in the damaged tumour microenvironment alleviates therapeutic resistance	Nature communications	Fei Chen et al.	2018	No
CCIDB	SPP1	OPN(osteopontin)	CD44		SPP1_CD44	Ligand-receptor	Paracrine	Mesothelial cell	Cancer-associated mesothelial cell	Malignant cell	Ovarian cancer cell	Human,Mouse							SPP1	Cancer stemness,Chemoresistance,Tumorigenesis	Activation,Activation,Activation	Ovary	Ovary	Malignant	Malignant					Ovarian Cancer	Ovarian Cancer	pubmed	34396988	Cancer-associated mesothelial cells promote ovarian cancer chemoresistance through paracrine osteopontin signaling	The Journal of clinical investigation	Jin Qian et al.	2021	No
CCIDB	SPP1	OPN(osteopontin)	CD44		SPP1_CD44	Ligand-receptor	Paracrine	Mesothelial cell	Cancer-associated mesothelial cell	Malignant cell	Ovarian cancer cell	Human,Mouse							SPP1	Cancer stemness,Chemoresistance,Tumorigenesis	Activation,Activation,Activation	Ovary	Ovary	Malignant	Malignant					Ovarian Cancer	Ovarian Cancer	pubmed	34396988	Cancer-associated mesothelial cells promote ovarian cancer chemoresistance through paracrine osteopontin signaling	The Journal of clinical investigation	Jin Qian et al.	2021	No
CCIDB	Spp1	Opn	Itga4		Spp1_Itga4	Ligand-receptor	Paracrine	Macrophage	Macrophage	Macrophage	Macrophage	Mouse					CD163	Activation	SPP1	Angiogenesis	Inhibition	Ascites	Blood	Normal	Normal					Rheumatoid arthritis	Rheumatoid arthritis	pubmed	29559970	Interleukin-18 Amplifies Macrophage Polarization and Morphological Alteration, Leading to Excessive Angiogenesis	Frontiers in Immunology	Takuro Kobori et al.	2018	Yes
CCIDB	SPP1	OPN	ITGAV	Integrin AlphaVbeta3	SPP1_ITGAV	Ligand-receptor	Paracrine	Stellate cell	Pancreatic stellate cell	Malignant cell	Pancreatic cancer cell	Human					FOXM1	Activation	SPP1	EMT,Invasion,Metastasis,Chemoresistance	Activation,Activation,Activation,Activation	Pancreas	Pancreas	Normal	Malignant	Hypoxia				Pancreatic Cancer	Pancreatic Cancer	pubmed	30367545	Hypoxia-driven paracrine osteopontin/integrin αvβ3 signaling promotes pancreatic cancer cell epithelial-mesenchymal transition and cancer stem cell-like properties by modulating forkhead box protein M1	Molecular oncology	Junyu Cao et al.	2018	No
CCIDB	SPP1	OPN	ITGB3	Integrin AlphaVbeta3	SPP1_ITGB3	Ligand-receptor	Paracrine	Stellate cell	Pancreatic stellate cell	Malignant cell	Pancreatic cancer cell	Human					FOXM1	Activation	SPP1	EMT,Invasion,Metastasis,Chemoresistance	Activation,Activation,Activation,Activation	Pancreas	Pancreas	Normal	Malignant	Hypoxia				Pancreatic Cancer	Pancreatic Cancer	pubmed	30367545	Hypoxia-driven paracrine osteopontin/integrin αvβ3 signaling promotes pancreatic cancer cell epithelial-mesenchymal transition and cancer stem cell-like properties by modulating forkhead box protein M1	Molecular oncology	Junyu Cao et al.	2018	No
CCIDB	SRGN		CD44		SRGN_CD44	Ligand-receptor	Autocrine	Malignant cell	Triple-negative breast cancer cell	Malignant cell	Triple Negative Breast Cancer cell	Human					CREB1	Activation	SPP1	EMT	Inhibition	Breast	Breast	Malignant	Malignant					Breast Cancer	Triple-negative breast cancer	pubmed	28692037	SRGN-TGFß2 regulatory loop confers invasion and metastasis in triple-negative breast cancer	Oncogenesis	Z Zhang et al.	2017	Yes
CCIDB	Succinate		SUCNR1		Succinate_SUCNR1	Ligand-receptor	Paracrine	Malignant cell	Cancer cell	TAM	Tumor-associated Macrophage	Human,Mouse					IL6	Activation	SUCNR1	Migration,EMT,Metastasis	Activation,Activation,Activation	Lung	Lung	Malignant	Cancer-associated					Lung Cancer	Lung Cancer	pubmed	31735641	Cancer-Derived Succinate Promotes Macrophage Polarization and Cancer Metastasis via Succinate Receptor	Molecular Cell	Jing Yiing Wu et al.	2020	Yes
CCIDB	TAC1	Substance P	TACR1	NK-1R	TAC1_TACR1	Ligand-receptor	Paracrine	Neuron	Dorsal root ganglia	Malignant cell	Pancreatic ductal adenocarcinoma cell	Human,Mouse	MMP1	TAC1 Agonist			MMP1	Activation	TAC	Migration,Invasion,Perineural invasion	Activation,Activation,Activation		Pancreas	Normal	Malignant					Pancreatic Cancer	Pancreatic ductal adenocarcinoma	pubmed	29896303	MMP1/PAR1/SP/NK1R paracrine loop modulates early perineural invasion of pancreatic cancer cells	Theranostics	Chumei Huang et al.	2018	No
CCIDB	TGFA	TGF-α	EGFR		TGFA_EGFR	Ligand-receptor	Paracrine	Fibroblast	Normal omental stromal fibroblast	Malignant cell	Metastatic ovarian cancer cell	Human,Mouse							EGF	Metastasis	Inhibition	Ovary	Ovary	Normal	Malignant					Ovarian Cancer	Ovarian Cancer	pubmed	28166193	A loop of cancer-stroma-cancer interaction promotes peritoneal metastasis of ovarian cancer via TNF-α-TGF-α-EGFR	Oncogene	T S Lau et al.	2017	No
CCIDB	TGFA		EGFR		TGFA_EGFR	Ligand-receptor	Autocrine	Malignant cell	Lung cancer cell	Malignant cell	Lung cancer cell	Human					VIM	Activation	EGF	Metastasis	Inhibition	Lung	Lung	Malignant	Malignant					Lung Cancer	Lung Cancer	pubmed	29339541	PHD3 Controls Lung Cancer Metastasis and Resistance to EGFR Inhibitors through TGFα	Cancer Research	Higinio Dopeso, Hui-Ke Jiao et al.	2018	No
CCIDB	TGFA		EGFR		TGFA_EGFR	Ligand-receptor	Paracrine	Malignant cell	Lung cancer cell	Malignant cell	Lung cancer cell	Human					VIM	Activation	EGF	Metastasis	Inhibition	Lung	Lung	Malignant	Malignant					Lung Cancer	Lung Cancer	pubmed	29339541	PHD3 Controls Lung Cancer Metastasis and Resistance to EGFR Inhibitors through TGFα	Cancer Research	Higinio Dopeso, Hui-Ke Jiao et al.	2018	No
CCIDB	TGFB1	TGF-β1	RGCC	RGC-32	TGFB1_RGCC	Ligand-receptor	Paracrine	Malignant cell	Colon cancer cell	TAM	Tumor-associated Macrophage	Human,Mouse							TGFB1	Migration,Tumor progression	Activation,Activation	Colon	Colon	Malignant	Cancer-associated					Colorectal Cancer	Colon Cancer	pubmed	31601783	Response gene to complement 32 expression in macrophages augments paracrine stimulation-mediated colon cancer progression	Cell Death& Disease	Peng Zhao et al.	2019	Yes
CCIDB	TGFB1		TGFBR1		TGFB1_TGFBR1	Ligand-receptor	Paracrine	Malignant cell	Pancreatic adenocarcinoma cell	Stellate cell	Pancreatic stellate cell	Human					IL1R1	Inhibition	TGFb			Pancreas	Pancreas	Malignant	Normal					Pancreatic Cancer	Pancreatic adenocarcinoma	pubmed	27473228	The TGFβ-SMAD3 pathway inhibits IL-1α induced interactions between human pancreatic stellate cells and pancreatic carcinoma cells and restricts cancer cell migration	Journal of Experimental & Clinical Cancer Research	Vegard Tjomsland et al.	2016	No
CCIDB	TGFB1		TGFBR1		TGFB1_TGFBR1	Ligand-receptor	Paracrine	Malignant cell	Pancreatic adenocarcinoma cell	Stellate cell	Pancreatic stellate cell	Human					IL1R1	Inhibition	TGFb			Pancreas	Pancreas	Malignant	Normal					Pancreatic Cancer	Pancreatic adenocarcinoma	pubmed	27473228	The TGFβ-SMAD3 pathway inhibits IL-1α induced interactions between human pancreatic stellate cells and pancreatic carcinoma cells and restricts cancer cell migration	Journal of Experimental & Clinical Cancer Research	Vegard Tjomsland et al.	2016	No
CCIDB	TGFB1		TGFBR1		TGFB1_TGFBR1	Ligand-receptor	Paracrine	Malignant cell	Gastric cancer cell	Myofibroblast	Bone marrow-derived myofibroblasts (BMFs)	Human							TGFB1	Tumorigenesis	Activation	Stomach	Bone marrow	Malignant	Normal					Gastric (Stomach) Cancer	Gastric Cancer	pubmed	27109105	Crosstalk between bone marrow-derived myofibroblasts and gastric cancer cells regulates cancer stemness and promotes tumorigenesis	Oncogene	Liming Zhu et al.	2016	No
CCIDB	TGFB1		TGFBR1		TGFB1_TGFBR1	Ligand-receptor	Paracrine	Malignant cell	Gallbladder cancer cell	CAF	Cancer-associated Fibroblast	Human					TSP4	Activation		GBC progression	Activation	Gallbladder	Gallbladder	Malignant	Cancer-associated					Gallbladder Cancer	Gallbladder Cancer (GBC)	pubmed	33407730	Thrombospondin 4/integrin α2/HSF1 axis promotes proliferation and cancer stem-like traits of gallbladder cancer by enhancing reciprocal crosstalk between cancer-associated fibroblasts and tumor cells	Journal of Experimental & Clinical Cancer Research	Yu Shi et al.	2021	No
CCIDB	TGFB1		TGFBR1		TGFB1_TGFBR1	Ligand-receptor	Autocrine	Malignant cell	Breast cancer cell	Malignant cell	Breast cancer cell	Human,Mouse	FERMT2	TGFB1 Agonist					FERMT2	Tumor growth	Inhibition	Breast	Breast	Malignant	Malignant					Breast Cancer	Breast Cancer	pubmed	28687620	Kindlin-2 Regulates the Growth of Breast Cancer Tumors by Activating CSF-1-Mediated Macrophage Infiltration	Cancer Research	Khalid Sossey-Alaoui et al.	2017	No
CCIDB	Tgfb1	TGF-β1	Tgfbr1		Tgfb1_Tgfbr1	Ligand-receptor	Paracrine	Malignant cell	Breast cancer cell	Malignant cell	Breast cancer cell	Mouse							OSR1	EMT,Metastasis	Activation,Activation	Breast	Breast	Malignant	Malignant					Breast Cancer	Breast Cancer	pubmed	33051597	OSR1 phosphorylates the Smad2/3 linker region and induces TGF-β1 autocrine to promote EMT and metastasis in breast cancer	Oncogene	Yang Li et al.	2020	Yes
CCIDB	TGFB1		TGFBR1	TGFBR	TGFB1_TGFBR1	Ligand-receptor	Paracrine	Malignant cell	Osteosarcoma cell	Stem cell	Mesenchymal stem cell	Human,Mouse					IL6	Activation		Inducing a prometastatic phenotype	Inhibition	Bone	Bone	Malignant	Normal					Osteosarcoma and Undifferentiated Pleomorphic Sarcoma of Bone Treatment	Osteosarcoma	pubmed	28053020	Blocking Tumor-Educated MSC Paracrine Activity Halts Osteosarcoma Progression	Clinical cancer research	S. Rubina Baglio et al.	2017	No
CCIDB	TGFB1		TGFBR1		TGFB1_TGFBR1	Ligand-receptor	Paracrine	Malignant cell	Ovary cancer cell	Mesothelial cell	Cancer-associated mesothelial cell	Human,Mouse								OPN expression,OPN secretion	Activation,Activation	Ovary	Ovary	Malignant	Malignant					Ovarian Cancer	Ovarian Cancer	pubmed	34396988	Cancer-associated mesothelial cells promote ovarian cancer chemoresistance through paracrine osteopontin signaling	The Journal of clinical investigation	Jin Qian et al.	2021	No
CCIDB	Tgfb1	TGF-β	Tgfbr1		Tgfb1_Tgfbr1	Ligand-receptor	Paracrine	Stem cell	Mesenchymal stem cell	Macrophage	Lipopolysaccharide-stimulated macrophage	Mouse							TGFb	Inflammation	Inhibition			Normal	Normal					Sepsis	Sepsis	pubmed	31771622	MSC-secreted TGF-β regulates lipopolysaccharide-stimulated macrophage M2-like polarization via the Akt/FoxO1 pathway	Stem cell research & therapy	Feng Liu et al.	2019	Yes
CCIDB	TGFB1		TGFBR1		TGFB1_TGFBR1	Ligand-receptor	Paracrine	TAM	Tumor-associated Macrophage	Malignant cell	Pancreatic ductal adenocarcinoma cell	Human,Mouse					SNAI1,CDH2,CDH1	Activation,Activation,Inhibition	TGFb	Migration,Invasion	Activation,Activation	Pancreas	Pancreas	Cancer-associated	Malignant					Pancreatic Cancer	Pancreatic ductal adenocarcinoma	pubmed	33428605	Tumor-associated macrophages promote pancreatic ductal adenocarcinoma progression by inducing epithelial-to-mesenchymal transition	Aging	Cheng Xiong et al.	2021	No
CCIDB	TGFB1	TGF-β1	TGFBR1		TGFB1_TGFBR1	Ligand-receptor	Paracrine	Malignant cell	Gastric cancer cell	CAF	Cancer-associated Fibroblast	Human,Mouse					HAPLN1	Activation	TGFb	ECM remodeling,Invasion	Activation,Activation	Stomach	Stomach	Malignant	Cancer-associated					Gastric (Stomach) Cancer	Gastric Cancer	pubmed	34724589	Cancer-associated fibroblasts-derived HAPLN1 promotes tumour invasion through extracellular matrix remodeling in gastric cancer	Gastric cancer : official journal of the International Gastric Cancer Association and the Japanese Gastric Cancer Association	Tiancheng Zhang et al.	2021	No
CCIDB	Tgfb1		Tgfbr1		Tgfb1_Tgfbr1	Ligand-receptor	Paracrine	Monocyte	Fetal Monocyte	Macrophage	PreAlveolar macrophage	Mouse					PPARG	Activation	TGFb	AM differentiation	Inhibition	Lung	Lung	Normal	Normal							pubmed	29126797	The Cytokine TGF-β Promotes the Development and Homeostasis of Alveolar Macrophages	Immunity	Xueyang Yu et al.	2017	Yes
CCIDB	Tgfb1		Tgfbr1		Tgfb1_Tgfbr1	Ligand-receptor	Autocrine	Macrophage	Alveolar macrophage	Macrophage	Alveolar macrophage	Mouse							TGFb	Self-maintenance	Inhibition	Lung	Lung	Normal	Normal							pubmed	29126797	The Cytokine TGF-β Promotes the Development and Homeostasis of Alveolar Macrophages	Immunity	Xueyang Yu et al.	2017	Yes
CCIDB	TGFB1	TGFB	TGFBR1		TGFB1_TGFBR1	Ligand-receptor	Autocrine	Malignant cell	Prostate cancer cell	Malignant cell	Prostate cancer cell	Human,Mouse					KLF5 acetylation,CXCR4	Activation	TGFb	Bone metastasis,Chemoresistance	Activation,Activation	Prostate	Prostate	Malignant	Malignant					Prostate Cancer	Prostate Cancer	pubmed	33731701	Acetylation of KLF5 maintains EMT and tumorigenicity to cause chemoresistant bone metastasis in prostate cancer	Nature communications	Baotong Zhang et al.	2021	No
CCIDB	Tgfb1		Tgfbr1		Tgfb1_Tgfbr1	Ligand-receptor	Paracrine	TAM	Tumor-associated Macrophage	Cancer stem cell	Tumor-initiating cell	Mouse					IL33	Activation	TGFb	Tumor progression	Inhibition	Skin	Skin	Cancer-associated	Malignant			FcεRIα+		Skin Cancer	Squamous cell carcinoma	pubmed	32675345	Tumor-initiating cells establish an IL-33-TGF-β niche signaling loop to promote cancer progression	Science	Sachiko Taniguchi et al.	2020	Yes
CCIDB	TGFB1		TGFBR1		TGFB1_TGFBR1	Ligand-receptor	Paracrine	TAM	Tumor-associated Macrophage	Malignant cell	Tumor cell	Human,Mouse					IL1B,CCL2	Activation	NOTCH	Monocyte recruitment	Inhibition	Breast	Breast	Cancer-associated	Malignant					Breast Cancer	Basal-like breast cancer	pubmed	28790030	Notch shapes the innate immunophenotype in breast cancer	Cancer Discovery	Qiang Shen et al.	2017	No
CCIDB	TGFB1		TGFBR1		TGFB1_TGFBR1	Ligand-receptor	Paracrine	Malignant cell	Hepatocellular carcinoma cell	CAF	Cancer-associated Fibroblast	Human,Mouse					CLCF1	Activation	TGFb	Tumor growth	Inhibition	Liver	Liver	Malignant	Cancer-associated					Liver Cancer	Hepatocellular carcinoma	pubmed	33682185	Cancer-Associated Fibroblast-Mediated Cellular Crosstalk Supports Hepatocellular Carcinoma Progression	Hepatology	Mengjia Song et al.	2021	No
CCIDB	TGFB1		TGFBR1		TGFB1_TGFBR1	Ligand-receptor	Autocrine	Malignant cell	Hepatocellular carcinoma cell	Malignant cell	Hepatocellular carcinoma cell	Human,Mouse							TGFb	Self-renewal	Inhibition	Liver	Liver	Malignant	Malignant					Liver Cancer	Hepatocellular carcinoma	pubmed	33682185	Cancer-Associated Fibroblast-Mediated Cellular Crosstalk Supports Hepatocellular Carcinoma Progression	Hepatology	Mengjia Song et al.	2021	No
CCIDB	TGFB1		TGFBR1		TGFB1_TGFBR1	Ligand-receptor	Paracrine	Malignant cell	Hepatocellular carcinoma cell	TAN	Tumor-associated neutrophil	Human,Mouse					MPO,ROS1,ICAM1,FAS,TNF,TNFSF10	Activation	TGFb	Polarization	Inhibition	Liver	Liver	Malignant	Cancer-associated				N1	Liver Cancer	Hepatocellular carcinoma	pubmed	33682185	Cancer-Associated Fibroblast-Mediated Cellular Crosstalk Supports Hepatocellular Carcinoma Progression	Hepatology	Mengjia Song et al.	2021	No
CCIDB	TGFB1		TGFBR1		TGFB1_TGFBR1	Ligand-receptor	Paracrine	CAF	Cancer-associated Fibroblast	Malignant cell	Breast cancer cell	Human,Mouse					CDK5	Activation	TGFb	EMT,Metastasis	Activation,Activation	Breast	Breast	Cancer-associated	Malignant					Breast Cancer	Breast Cancer	pubmed	29325547	Paracrine and epigenetic control of CAF-induced metastasis: the role of HOTAIR stimulated by TGF-ß1 secretion	Molecular Cancer	Yu Ren et al.	2018	No
CCIDB	TGFB1	TGF-β1	TGFBR1		TGFB1_TGFBR1	Ligand-receptor	Paracrine	Malignant cell	Gastrointestinal stromal tumor cell	Fibroblast	Gastric fibroblast	Human,Mouse							TGFb	Migration,Metastasis	Activation,Activation	Stomach	Stomach	Malignant	Normal					Gastrointestinal Stromal Tumors (GIST)	Gastrointestinal Stromal Tumors (GIST)	pubmed	33568624	TGF-β1-mediated transition of resident fibroblasts to cancer-associated fibroblasts promotes cancer metastasis in gastrointestinal stromal tumor	Oncogenesis	Hyunho Yoon et al.	2021	No
CCIDB	Tgfb1		Tgfbr1		Tgfb1_Tgfbr1	Ligand-receptor	Paracrine	Macrophage	Bone marrow-derived macrophage	Stem cell	Adventitia stem/progenitor cell	Mouse							TGFb	SMC differentiation,Neointima hyperplasia	Activation,Activation	Bone marrow	Aorta	Normal	Normal							pubmed	30778537	Macrophage-derived MMP-8 determines smooth muscle cell differentiation from adventitia stem/progenitor cells and promotes neointima hyperplasia	Cardiovascular research	Feng Yang et al.	2020	Yes
CCIDB	TGFB1		TGFBR1	TGF-β type I receptor	TGFB1_TGFBR1	Ligand-receptor	Paracrine	MDSC	Myeloid-derived suppressor cell	Malignant cell	Triple Negative Breast Cancer cell	Human,Mouse					IL6,IL22,TNF	Activation,Activation,Activation	KAT6A	Immune,Metastasis	Inhibition,Activation	Bone marrow	Breast	Normal	Malignant					Breast Cancer	Triple-negative breast cancer	pubmed	34392614	KAT6A Acetylation of SMAD3 Regulates Myeloid-Derived Suppressor Cell Recruitment, Metastasis, and Immunotherapy in Triple-Negative Breast Cancer	Advanced science	Bo Yu et al.	2021	No
CCIDB	TGFB1	TGF-β1	TGFBR1		TGFB1_TGFBR1	Ligand-receptor	Paracrine	TAM	Tumor-associated Macrophage	Malignant cell	Pancreatic ductal adenocarcinoma cell	Human,Mouse					NANOG,SOX2,OCT3/4	Activation,Activation,Activation	TGFb	Stemness	Inhibition	Pancreas	Pancreas	Cancer-associated	Malignant			M2		Pancreatic Cancer	Pancreatic ductal adenocarcinoma	pubmed	31199988	Macrophage-expressed CD51 promotes cancer stem cell properties via the TGF-β1/smad2/3 axis in pancreatic cancer	Cancer Letters	Bin Zhang et al.	2019	No
CCIDB	TGFB1		TGFBR2		TGFB1_TGFBR2	Ligand-receptor	Paracrine	T cell	Regulatory T cell	Cancer stem cell	Glioma stem cell	Human					IL6	Activation	TGFB1			Brain	Brain	Normal	Malignant			T Regulatory		Brain Tumors	Glioma	pubmed	33576874	Regulatory T cells promote glioma cell stemness through TGF-β-NF-κB-IL6-STAT3 signaling	Cancer Immunology, Immunotherapy	Shasha Liu et al.	2021	No
CCIDB	TGFB1	TGF-β1	TGFBR2		TGFB1_TGFBR2	Ligand-receptor	Paracrine	Malignant cell	Gastric cancer cell	CAF	Cancer-associated Fibroblast	Human,Mouse					HAPLN1	Activation	TGFb	ECM remodeling,Invasion	Activation,Activation	Stomach	Stomach	Malignant	Cancer-associated					Gastric (Stomach) Cancer	Gastric Cancer	pubmed	34724589	Cancer-associated fibroblasts-derived HAPLN1 promotes tumour invasion through extracellular matrix remodeling in gastric cancer	Gastric cancer : official journal of the International Gastric Cancer Association and the Japanese Gastric Cancer Association	Tiancheng Zhang et al.	2021	No
CCIDB	Tgfb1		Tgfbr2		Tgfb1_Tgfbr2	Ligand-receptor	Paracrine	Monocyte	Fetal Monocyte	Macrophage	PreAlveolar macrophage	Mouse					PPARG	Activation	TGFb	AM differentiation	Inhibition	Lung	Lung	Normal	Normal							pubmed	29126797	The Cytokine TGF-β Promotes the Development and Homeostasis of Alveolar Macrophages	Immunity	Xueyang Yu et al.	2017	Yes
CCIDB	Tgfb1		Tgfbr2		Tgfb1_Tgfbr2	Ligand-receptor	Autocrine	Macrophage	Alveolar macrophage	Macrophage	Alveolar macrophage	Mouse							TGFb	Self-maintenance	Inhibition	Lung	Lung	Normal	Normal							pubmed	29126797	The Cytokine TGF-β Promotes the Development and Homeostasis of Alveolar Macrophages	Immunity	Xueyang Yu et al.	2017	Yes
CCIDB	TGFB1	TGFB	TGFBR2		TGFB1_TGFBR2	Ligand-receptor	Autocrine	Malignant cell	Prostate cancer cell	Malignant cell	Prostate cancer cell	Human,Mouse					KLF5 acetylation,CXCR4	Activation	TGFb	Bone metastasis,Chemoresistance	Activation,Activation	Prostate	Prostate	Malignant	Malignant					Prostate Cancer	Prostate Cancer	pubmed	33731701	Acetylation of KLF5 maintains EMT and tumorigenicity to cause chemoresistant bone metastasis in prostate cancer	Nature communications	Baotong Zhang et al.	2021	No
CCIDB	TGFB1		TGFBR2		TGFB1_TGFBR2	Ligand-receptor	Paracrine	Malignant cell	Hepatocellular carcinoma cell	CAF	Cancer-associated Fibroblast	Human,Mouse					CLCF1	Activation	TGFb	Tumor growth	Inhibition	Liver	Liver	Malignant	Cancer-associated					Liver Cancer	Hepatocellular carcinoma	pubmed	33682185	Cancer-Associated Fibroblast-Mediated Cellular Crosstalk Supports Hepatocellular Carcinoma Progression	Hepatology	Mengjia Song et al.	2021	No
CCIDB	TGFB1		TGFBR2		TGFB1_TGFBR2	Ligand-receptor	Autocrine	Malignant cell	Hepatocellular carcinoma cell	Malignant cell	Hepatocellular carcinoma cell	Human,Mouse							TGFb	Self-renewal	Inhibition	Liver	Liver	Malignant	Malignant					Liver Cancer	Hepatocellular carcinoma	pubmed	33682185	Cancer-Associated Fibroblast-Mediated Cellular Crosstalk Supports Hepatocellular Carcinoma Progression	Hepatology	Mengjia Song et al.	2021	No
CCIDB	TGFB1		TGFBR2		TGFB1_TGFBR2	Ligand-receptor	Paracrine	Malignant cell	Hepatocellular carcinoma cell	TAN	Tumor-associated neutrophil	Human,Mouse					MPO,ROS1,ICAM1,FAS,TNF,TNFSF10	Activation	TGFb	Polarization	Inhibition	Liver	Liver	Malignant	Cancer-associated				N1	Liver Cancer	Hepatocellular carcinoma	pubmed	33682185	Cancer-Associated Fibroblast-Mediated Cellular Crosstalk Supports Hepatocellular Carcinoma Progression	Hepatology	Mengjia Song et al.	2021	No
CCIDB	TGFB1	TGF-β1	TGFBR2		TGFB1_TGFBR2	Ligand-receptor	Paracrine	Malignant cell	Gastrointestinal stromal tumor cell	Fibroblast	Gastric fibroblast	Human,Mouse							TGFb	Migration,Metastasis	Activation,Activation	Stomach	Stomach	Malignant	Normal					Gastrointestinal Stromal Tumors (GIST)	Gastrointestinal Stromal Tumors (GIST)	pubmed	33568624	TGF-β1-mediated transition of resident fibroblasts to cancer-associated fibroblasts promotes cancer metastasis in gastrointestinal stromal tumor	Oncogenesis	Hyunho Yoon et al.	2021	No
CCIDB	TGFB1		TGFBR3		TGFB1_TGFBR3	Ligand-receptor	Paracrine	Malignant cell	Hepatocellular carcinoma cell	CAF	Cancer-associated Fibroblast	Human,Mouse					CLCF1	Activation	TGFb	Tumor growth	Inhibition	Liver	Liver	Malignant	Cancer-associated					Liver Cancer	Hepatocellular carcinoma	pubmed	33682185	Cancer-Associated Fibroblast-Mediated Cellular Crosstalk Supports Hepatocellular Carcinoma Progression	Hepatology	Mengjia Song et al.	2021	No
CCIDB	TGFB1		TGFBR3		TGFB1_TGFBR3	Ligand-receptor	Autocrine	Malignant cell	Hepatocellular carcinoma cell	Malignant cell	Hepatocellular carcinoma cell	Human,Mouse							TGFb	Self-renewal	Inhibition	Liver	Liver	Malignant	Malignant					Liver Cancer	Hepatocellular carcinoma	pubmed	33682185	Cancer-Associated Fibroblast-Mediated Cellular Crosstalk Supports Hepatocellular Carcinoma Progression	Hepatology	Mengjia Song et al.	2021	No
CCIDB	TGFB1		TGFBR3		TGFB1_TGFBR3	Ligand-receptor	Paracrine	Malignant cell	Hepatocellular carcinoma cell	TAN	Tumor-associated neutrophil	Human,Mouse					MPO,ROS1,ICAM1,FAS,TNF,TNFSF10	Activation	TGFb	Polarization	Inhibition	Liver	Liver	Malignant	Cancer-associated				N1	Liver Cancer	Hepatocellular carcinoma	pubmed	33682185	Cancer-Associated Fibroblast-Mediated Cellular Crosstalk Supports Hepatocellular Carcinoma Progression	Hepatology	Mengjia Song et al.	2021	No
CCIDB	TGFB2		TGFBR2		TGFB2_TGFBR2	Ligand-receptor	Autocrine	Malignant cell	Triple-negative breast cancer cell	Malignant cell	Triple Negative Breast Cancer cell	Human					SMAD2/3	Activation		Metastasis	Inhibition	Breast	Breast	Malignant	Malignant					Breast Cancer	Triple-negative breast cancer	pubmed	28692037	SRGN-TGFß2 regulatory loop confers invasion and metastasis in triple-negative breast cancer	Oncogenesis	Z Zhang et al.	2017	No
CCIDB	TGFB2	TGF-β2	TGFBR2		TGFB2_TGFBR2	Ligand-receptor	Paracrine	TAN	Tumor-associated Neutrophil	Cancer stem cell	Hepatocellular carcinoma stem-like cell	Human					CXCL5	Activation	TGFb	Proliferation,Invasion	Activation,Activation	Liver	Liver	Cancer-associated	Malignant					Liver Cancer	Hepatocellular carcinoma	pubmed	30933361	A Positive Feedback Loop between Cancer Stem-Like Cells and TumorAssociated Neutrophils Controls Hepatocellular Carcinoma Progression	Hepatology	Shao‐Lai Zhou et al.	2019	No
CCIDB	THBS4		ITGA2		THBS4_ITGA2	Ligand-receptor	Paracrine	CAF	Cancer-associated Fibroblast	Malignant cell	Gallbladder cancer cell	Human					TGFB1	Activation	PI3K	Invasion,Metastasis,Cancer stemness	Activation,Activation,Activation	Gallbladder	Gallbladder	Cancer-associated	Malignant					Gallbladder Cancer	Gallbladder Cancer (GBC)	pubmed	33407730	Thrombospondin 4/integrin α2/HSF1 axis promotes proliferation and cancer stem-like traits of gallbladder cancer by enhancing reciprocal crosstalk between cancer-associated fibroblasts and tumor cells	Journal of Experimental & Clinical Cancer Research	Yu Shi et al.	2021	Yes
CCIDB	THY1	CD90	ITGB2	Mac-1	THY1_ITGB2	Ligand-receptor	Juxtacrine	Malignant cell	Tumor cell	Neutrophil	Parenchymal neutrophil	Human					TIMP1	Activation	THY1	Breast cancer metastasis	Inhibition	Breast	Breast	Malignant	Normal					Breast Cancer	Breast Cancer	pubmed	30482778	Tumor-Contacted Neutrophils Promote Metastasis by a CD90-TIMP-1 Juxtacrine– Paracrine Loop	Clinical Cancer Research	Ying Wang et al.	2019	Yes
CCIDB	TINAGL1	Tinagl1	EGFR		TINAGL1_EGFR	ECM-receptor		ECM		Malignant cell	Triple Negative Breast Cancer cell	Human,Mouse							Integrin/FAK	Progression	Inhibition	Breast	Breast	Normal	Malignant					Breast Cancer	Triple-negative breast cancer	pubmed	30612941	Tinagl1 Suppresses Triple-Negative Breast Cancer Progression and Metastasis by Simultaneously Inhibiting Integrin/FAK and EGFR Signaling	Cancer cell	Minhong Shen et al.	2019	Yes
CCIDB	TINAGL1	Tinagl1	EGFR		TINAGL1_EGFR	ECM-receptor		ECM		Malignant cell	Triple Negative Breast Cancer cell	Human,Mouse							EGFR	Progression	Inhibition	Breast	Breast	Normal	Malignant					Breast Cancer	Triple-negative breast cancer	pubmed	30612941	Tinagl1 Suppresses Triple-Negative Breast Cancer Progression and Metastasis by Simultaneously Inhibiting Integrin/FAK and EGFR Signaling	Cancer cell	Minhong Shen et al.	2019	Yes
CCIDB	TINAGL1	Tinagl1	ITGA5		TINAGL1_ITGA5	ECM-receptor		ECM		Malignant cell	Triple Negative Breast Cancer cell	Human,Mouse							Integrin/FAK	Progression	Inhibition	Breast	Breast	Normal	Malignant					Breast Cancer	Triple-negative breast cancer	pubmed	30612941	Tinagl1 Suppresses Triple-Negative Breast Cancer Progression and Metastasis by Simultaneously Inhibiting Integrin/FAK and EGFR Signaling	Cancer cell	Minhong Shen et al.	2019	Yes
CCIDB	TINAGL1	Tinagl1	ITGA5		TINAGL1_ITGA5	ECM-receptor		ECM		Malignant cell	Triple Negative Breast Cancer cell	Human,Mouse							EGFR	Progression	Inhibition	Breast	Breast	Normal	Malignant					Breast Cancer	Triple-negative breast cancer	pubmed	30612941	Tinagl1 Suppresses Triple-Negative Breast Cancer Progression and Metastasis by Simultaneously Inhibiting Integrin/FAK and EGFR Signaling	Cancer cell	Minhong Shen et al.	2019	Yes
CCIDB	TINAGL1	Tinagl1	ITGAV		TINAGL1_ITGAV	ECM-receptor		ECM		Malignant cell	Triple Negative Breast Cancer cell	Human,Mouse							Integrin/FAK	Progression	Inhibition	Breast	Breast	Normal	Malignant					Breast Cancer	Triple-negative breast cancer	pubmed	30612941	Tinagl1 Suppresses Triple-Negative Breast Cancer Progression and Metastasis by Simultaneously Inhibiting Integrin/FAK and EGFR Signaling	Cancer cell	Minhong Shen et al.	2019	Yes
CCIDB	TINAGL1	Tinagl1	ITGAV		TINAGL1_ITGAV	ECM-receptor		ECM		Malignant cell	Triple Negative Breast Cancer cell	Human,Mouse							EGFR	Progression	Inhibition	Breast	Breast	Normal	Malignant					Breast Cancer	Triple-negative breast cancer	pubmed	30612941	Tinagl1 Suppresses Triple-Negative Breast Cancer Progression and Metastasis by Simultaneously Inhibiting Integrin/FAK and EGFR Signaling	Cancer cell	Minhong Shen et al.	2019	Yes
CCIDB	TINAGL1	Tinagl1	ITGB1		TINAGL1_ITGB1	ECM-receptor		ECM		Malignant cell	Triple Negative Breast Cancer cell	Human,Mouse							Integrin/FAK	Progression	Inhibition	Breast	Breast	Normal	Malignant					Breast Cancer	Triple-negative breast cancer	pubmed	30612941	Tinagl1 Suppresses Triple-Negative Breast Cancer Progression and Metastasis by Simultaneously Inhibiting Integrin/FAK and EGFR Signaling	Cancer cell	Minhong Shen et al.	2019	Yes
CCIDB	TINAGL1	Tinagl1	ITGB1		TINAGL1_ITGB1	ECM-receptor		ECM		Malignant cell	Triple Negative Breast Cancer cell	Human,Mouse							EGFR	Progression	Inhibition	Breast	Breast	Normal	Malignant					Breast Cancer	Triple-negative breast cancer	pubmed	30612941	Tinagl1 Suppresses Triple-Negative Breast Cancer Progression and Metastasis by Simultaneously Inhibiting Integrin/FAK and EGFR Signaling	Cancer cell	Minhong Shen et al.	2019	Yes
CCIDB	TINAGL1	Tinagl1	ITGB1		TINAGL1_ITGB1	ECM-receptor		ECM		Malignant cell	Triple Negative Breast Cancer cell	Human,Mouse							TINAGL1	Progression	Inhibition	Breast	Breast	Normal	Malignant					Breast Cancer	Triple-negative breast cancer	pubmed	30612941	Tinagl1 Suppresses Triple-Negative Breast Cancer Progression and Metastasis by Simultaneously Inhibiting Integrin/FAK and EGFR Signaling	Cancer cell	Minhong Shen et al.	2019	Yes
CCIDB	TNC		ITGA2		TNC_ITGA2	Ligand-receptor	Autocrine	Cancer stem cell	Brain tumor-initiating cell	Cancer stem cell	Brain tumor-initiating cell	Human,Mouse					TNC	Activation	TENASCIN	Tumor growth	Inhibition	Brain	Brain	Malignant	Malignant					Brain Tumors	Glioma	pubmed	28416488	Activation of NOTCH Signaling by Tenascin-C Promotes Growth of Human Brain Tumor-Initiating Cells	Cancer Research	Susobhan Sarkar et al.	2017	No
CCIDB	TNC		ITGB1		TNC_ITGB1	Ligand-receptor	Autocrine	Cancer stem cell	Brain tumor-initiating cell	Cancer stem cell	Brain tumor-initiating cell	Human,Mouse					TNC	Activation	TENASCIN	Tumor growth	Inhibition	Brain	Brain	Malignant	Malignant					Brain Tumors	Glioma	pubmed	28416488	Activation of NOTCH Signaling by Tenascin-C Promotes Growth of Human Brain Tumor-Initiating Cells	Cancer Research	Susobhan Sarkar et al.	2017	No
CCIDB	TNF		TNFRSF1A		TNF_TNFRSF1A	Ligand-receptor	Paracrine	T cell	CD4+ T effector memory T cell	Stem cell	Intestinal stem cell	Human							TNF	ISC proliferation	Inhibition	Fetal intestine	Fetal intestine	Normal	Normal			CD4+ T effector memory		Necrotizing enterocolitis	Necrotizing enterocolitis	pubmed	30770246	Human Fetal TNF-α-Cytokine-Producing CD4 + Effector Memory T Cells Promote Intestinal Development and Mediate Inflammation Early in Life	Immunity	Renée R C E Schreurs et al.	2019	No
CCIDB	TNF		TNFRSF1A		TNF_TNFRSF1A	Ligand-receptor	Paracrine	T cell	CD4+ T effector memory T cell	Stem cell	Intestinal stem cell	Human							TNF	ISC proliferation	Inhibition	Fetal intestine	Fetal intestine	Normal	Normal			CD4+ T effector memory		Necrotizing enterocolitis	Necrotizing enterocolitis	pubmed	30770246	Human Fetal TNF-α-Cytokine-Producing CD4 + Effector Memory T Cells Promote Intestinal Development and Mediate Inflammation Early in Life	Immunity	Renée R C E Schreurs et al.	2019	No
CCIDB	TNF	TNF-α	TNFRSF1A	TNFR1	TNF_TNFRSF1A	Ligand-receptor	Paracrine	Malignant cell	Pancreatic ductal adenocarcinoma cell	CAF	Tumor-associated Fibroblast	Human					GPR68,IL6	Activation,Activation	TNF	Proliferation	Inhibition	Pancreas	Pancreas	Malignant	Cancer-associated					Pancreatic Cancer	Pancreatic ductal adenocarcinoma	pubmed	29092903	GPR68, a proton-sensing GPCR, mediates interaction of cancer-associated fibroblasts and cancer cells	FASEB journal : official publication of the Federation of American Societies for Experimental Biology	Shu Z Wiley et al.	2018	No
CCIDB	TNF	TNFA	TNFRSF1A	TNFR1	TNF_TNFRSF1A	Ligand-receptor	Paracrine	Macrophage	Macrophage	Malignant cell	Breast cancer cell	Human					HK2	Activation	TNF	Migration	Inhibition	Breast	Breast	Normal	Malignant					Breast Cancer	Breast Cancer	pubmed	28945218	TNF-α-YAP/p65-HK2 axis mediates breast cancer cell migration	Oncogenesis	Y Gao et al.	2017	No
CCIDB	TNF	TNF-α	TNFRSF1B	TNFR2	TNF_TNFRSF1B	Ligand-receptor	Paracrine	Malignant cell	Gastric cancer cell	CAF	Cancer-associated Fibroblast	Human,Mouse					IL33	Activation	TNF			Stomach	Stomach	Malignant	Cancer-associated					Gastric (Stomach) Cancer	Gastric Cancer	pubmed	31659258	The reciprocal interaction between tumor cells and activated fibroblasts mediated by TNF-α/IL-33/ST2L signaling promotes gastric cancer metastasis	Oncogene	Quan Zhou et al.	2020	No
CCIDB	TNFRSF14	HVEM	BTLA		TNFRSF14_BTLA	Ligand-receptor	Juxtacrine	B cell	Antigen-presenting cell	T cell	T cell	Human,Mouse					PTPN6	Activation	BTLA	T cell signaling	Inhibition	Spleen	Blood	Normal	Normal				CD8+			pubmed	32437509	PD-1 and BTLA regulate T cell signaling differentially and only partially through SHP1 and SHP2	The Journal of cell biology	Xiaozheng Xu et al.	2020	Yes
CCIDB	TNFSF10	TRAIL	TNFRSF10A	DR4	TNFSF10_TNFRSF10A	Ligand-receptor	Paracrine	Adipocyte	Adipocyte	T cell	T lymphocyte	Human					TL1A,TNFRSF10A,TNFRSF10B	Activation,Activation,Activation	TRAIL			Visceral adipose tissue	Visceral adipose tissue	Normal	Normal					Obesity	Obesity	pubmed	32732304	A TRAIL-TL1A Paracrine Network Involving Adipocytes, Macrophages, and Lymphocytes Induces Adipose Tissue Dysfunction Downstream of E2F1 in Human Obesity	Diabetes	Nitzan Maixner et al.	2020	No
CCIDB	TNFSF10	TRAIL	TNFRSF10B	DR5	TNFSF10_TNFRSF10B	Ligand-receptor	Paracrine	Adipocyte	Adipocyte	T cell	T lymphocyte	Human					TL1A,TNFRSF10A,TNFRSF10B	Activation,Activation,Activation	TRAIL			Visceral adipose tissue	Visceral adipose tissue	Normal	Normal					Obesity	Obesity	pubmed	32732304	A TRAIL-TL1A Paracrine Network Involving Adipocytes, Macrophages, and Lymphocytes Induces Adipose Tissue Dysfunction Downstream of E2F1 in Human Obesity	Diabetes	Nitzan Maixner et al.	2020	No
CCIDB	TNFSF11		TNFRSF11A		TNFSF11_TNFRSF11A	Ligand-receptor	Juxtacrine	Stromal cell	Decidual stromal cell	T cell	Decidual γδ Τ cell	Human,Mouse					TGFB1	Activation	NFKB1	Preventing pregnancy loss​	Inhibition	Decidua	Blood	Normal	Normal				Decidual γδ			pubmed	30737372	Decidual RANKL/RANK interaction promotes the residence and polarization of TGF-β1-producing regulatory γδ T cells	Cell Death & Disease	Rui-Qi Chang et al.	2019	No
CCIDB	TNFSF11		TNFRSF11A		TNFSF11_TNFRSF11A	Ligand-receptor	Juxtacrine	Stem cell	Bone marrow mesenchymal stem cell	Stem cell	Bone marrow mesenchymal stem cell	Human,Mouse					WNT,CTNNB1	Inhibition,Inhibition	NFKB1	Osteogenic differentiation of BMSCs,Osteoclastogenesis	Inhibition,Activation	Bone	Bone	Normal	Normal							pubmed	30510839	RANKL signaling in bone marrow mesenchymal stem cells negatively regulates osteoblastic bone formation	Bone Research	Xiao Chen et al.	2018	No
CCIDB	TNFSF12	TWEAK	TNFRSF12A	Fn14	TNFSF12_TNFRSF12A	Ligand-receptor	Paracrine	TAM	Tumor-associated Macrophage	Malignant cell	Cholangiocarcinoma cell	Human					CCL2	Activation	TWEAK	Tumor growth	Inhibition	Liver	Liver	Cancer-associated	Malignant					Bile Duct Cancer	Cholangiocarcinoma	pubmed	33221352	TWEAK/Fn14 signalling promotes cholangiocarcinoma niche formation and progression	Journal of hepatology	Benjamin J Dwyer et al.	2021	No
CCIDB	TNFSF12	TWEAK	TNFRSF12A	Fn14	TNFSF12_TNFRSF12A	Ligand-receptor	Paracrine	TAM	Tumor-associated Macrophage	CAF	Cancer-associated Fibroblast	Human							TWEAK	Proliferation	Inhibition	Liver	Liver	Cancer-associated	Cancer-associated					Bile Duct Cancer	Cholangiocarcinoma	pubmed	33221352	TWEAK/Fn14 signalling promotes cholangiocarcinoma niche formation and progression	Journal of hepatology	Benjamin J Dwyer et al.	2021	No
CCIDB	TNFSF15	TL1A	TNFRSF25	DR3	TNFSF15_TNFRSF25	Ligand-receptor	Paracrine	T cell	T lymphocyte	Adipocyte	Adipocyte	Human					E2F1	Activation	VEGI	Adipocyte dysfunction,Obesity	Activation,Activation	Visceral adipose tissue	Visceral adipose tissue	Normal	Normal					Obesity	Obesity	pubmed	32732304	A TRAIL-TL1A Paracrine Network Involving Adipocytes, Macrophages, and Lymphocytes Induces Adipose Tissue Dysfunction Downstream of E2F1 in Human Obesity	Diabetes	Nitzan Maixner et al.	2020	No
CCIDB	TNFSF15	TL1A	TNFRSF25	DR3	TNFSF15_TNFRSF25	Ligand-receptor	Paracrine	T cell	T lymphocyte	Macrophage	Adipose tissue macrophage	Human							VEGI	Adipocyte dysfunction,Obesity	Activation,Activation	Visceral adipose tissue	Visceral adipose tissue	Normal	Normal					Obesity	Obesity	pubmed	32732304	A TRAIL-TL1A Paracrine Network Involving Adipocytes, Macrophages, and Lymphocytes Induces Adipose Tissue Dysfunction Downstream of E2F1 in Human Obesity	Diabetes	Nitzan Maixner et al.	2020	No
CCIDB	TNFSF9	CD137L	TNFRSF9	CD137	TNFSF9_TNFRSF9	Ligand-receptor	Paracrine	Dendritic cell	CD11b-CD103+dendritic cell	Dendritic cell	CD11b+CD103−dendritic cell	Human,Mouse					IL23A	Inhibition	CD137			Colon	Colon	Normal	Normal			CD11b - CD103 +	CD11b + CD103 -			pubmed	32209473	CD137 Signaling Regulates Acute Colitis via RALDH2-Expressing CD11b - CD103 + DCs	Cell Report	Jing Jin et al.	2020	No
CCIDB	VCAM1	VCAM-1	ITGA4	VLA-4	VCAM1_ITGA4	Ligand-receptor	Paracrine	CAF	Cancer-associated Fibroblast	Malignant cell	Lung cancer cell	Human							VCAM	Proliferation,Invasion,Migration	Activation,Activation,Activation	Lung	Lung	Cancer-associated	Malignant					Lung Cancer	Lung Cancer	pubmed	31904479	VCAM-1 secreted from cancer-associated fibroblasts enhances the growth and invasion of lung cancer cells through AKT and MAPK signaling	Cancer letters	Zhuan Zhou et al.	2020	No
CCIDB	VCAM1	VCAM-1	ITGB1	VLA-4	VCAM1_ITGB1	Ligand-receptor	Paracrine	CAF	Cancer-associated Fibroblast	Malignant cell	Lung cancer cell	Human							VCAM	Proliferation,Invasion,Migration	Activation,Activation,Activation	Lung	Lung	Cancer-associated	Malignant					Lung Cancer	Lung Cancer	pubmed	31904479	VCAM-1 secreted from cancer-associated fibroblasts enhances the growth and invasion of lung cancer cells through AKT and MAPK signaling	Cancer letters	Zhuan Zhou et al.	2020	No
CCIDB	VCAM1		ITGB1		VCAM1_ITGB1	Ligand-receptor	Juxtacrine	Neutrophil	Neutrophil	Epithelial cell	Cholangiocyte	Human					ITPR3	Inhibition	VCAM	Cholestasis	Inhibition	Liver	Liver	Normal	Normal					Alcoholic hepatitis	Alcoholic hepatitis (AH)	pubmed	33214166	Neutrophils interact with cholangiocytes to cause cholestatic changes in alcoholic hepatitis	Gut	Masahiro Takeuchi et al.	2020	No
CCIDB	VEGFA	VEGF	FLT1	VEGFR1	VEGFA_FLT1	Ligand-receptor	Paracrine	Malignant cell	Medulloblastoma cell	Endothelial cell	Vascular endothelial cell	Human,Mouse							VEGF	Angiogenesis	Inhibition	Cerebellum	Cerebellum	Malignant	Normal					Brain Tumors	Medulloblastoma (MB)	pubmed	33469989	REST promotes ETS1-dependent vascular growth in medulloblastoma	Molecular oncology	Shavali Shaik et al.	2021	No
CCIDB	VEGFA		KDR		VEGFA_KDR	Ligand-receptor	Paracrine	CAF	Cancer-associated Fibroblast	Endothelial cell	Lymphatic endothelial cell	Human							VEGF	Tumor-associated lymphangiogenesis	Activation,Activation	Liver	Lymph	Cancer-associated	Normal					Bile Duct Cancer	Cholangiocarcinoma	pubmed	30553841	Platelet-derived growth factor-D enables liver myofibroblasts to promote tumor lymphangiogenesis in cholangiocarcinoma	Journal of hepatology	Massimiliano Cadamuro et al.	2019	No
CCIDB	Vegfa		Kdr	VEGFR	Vegfa_Kdr	Ligand-receptor	Paracrine	Malignant cell	Renal cell carcinoma (RCC) cell	Endothelial cell	Endothelial cell	Mouse	RAC1	Vegfa Agonist					MAPK	Angiogenesis	Inhibition	Kidney	Kidney	Malignant	Normal					Renal Cell (Kidney) Cancer	Clear cell renal cell carcinoma (ccRCC)	pubmed	32371578	Rac Signaling Drives Clear Cell Renal Carcinoma Tumor Growth by Priming the Tumor Microenvironment for an Angiogenic Switch	Molcular Cancer Therapeutics	Erik T Goka et al.	2020	Yes
CCIDB	VEGFA		KDR	VEGFR2	VEGFA_KDR	Ligand-receptor	Autocrine	Endothelial cell	Endothelial cell	Endothelial cell	Endothelial cell	Human,Mouse					ADAM12,HBEGF	Activation,Activation	VEGF	Cardiomyocyte growth	Inhibition	Heart	Heart	Normal	Normal					Cardiac Hypertrophy	Cardiac Hypertrophy	pubmed	30922063	Endothelial Cells Regulate Physiological Cardiomyocyte Growth via VEGFR2-Mediated Paracrine Signaling	Circulation	Riikka Kivelä et al.	2019	No
CCIDB	VEGFA		KDR	VEGFR	VEGFA_KDR	Ligand-receptor	Paracrine	Cancer stem cell	Breast cancer stem cell	Endothelial cell	TME-derived endothelial cell	Human,Mouse					JAG1	Activation	VEGFA	Angiogenesis	Inhibition	Breast	Breast	Malignant	Normal					Breast Cancer	Breast Cancer	pubmed	33046710	Jagged1-Notch1-deployed tumor perivascular niche promotes breast cancer stem cell phenotype through Zeb1	Nature communications	Huimin Jiang et al.	2020	No
CCIDB	VEGFA		NRP2		VEGFA_NRP2	Ligand-receptor	Autocrine	Malignant cell	Lung adenocarcinoma cell	Malignant cell	Lung adenocarcinoma cell	Human,Mouse					VEGFA,NRP2	Activation	NRP2	Tumor growth,Stemness	Activation,Activation	Lung	Lung	Malignant	Malignant					Lung Cancer	Lung adenocarcinoma	pubmed	28368412	Noncanonical GLI1 signaling promotes stemness features and in vivo growth in lung adenocarcidoma	Oncogene	A Po et al.	2017	No
CCIDB	VEGFA		NRP2		VEGFA_NRP2	Ligand-receptor	Paracrine	Stromal cell	Stromal cell	Malignant cell	Lung adenocarcinoma cell	Human,Mouse					VEGFA,NRP2	Activation	NRP2	Tumor growth,Stemness	Activation,Activation	Lung	Lung	Normal	Malignant					Lung Cancer	Lung adenocarcinoma	pubmed	28368412	Noncanonical GLI1 signaling promotes stemness features and in vivo growth in lung adenocarcidoma	Oncogene	A Po et al.	2017	No
CCIDB	Vegfa		Nrp2	Neuropilin-2	Vegfa_Nrp2	Ligand-receptor	Autocrine	Malignant cell	Breast cancer cell	Malignant cell	Breast cancer cell	Mouse							VEGF	Proliferation,Survival	Activation,Activation	Breast	Breast	Malignant	Malignant					Breast Cancer	Breast Cancer	pubmed	29717062	VEGF-neuropilin-2 signaling promotes stem-like traits in breast cancer cells by TAZ-mediated repression of the Rac GAP β2-chimaerin	Science signaling	Ameer L Elaimy et al.	2018	Yes
CCIDB	Vegfa		Vegfr		Vegfa_Vegfr	Ligand-receptor	Paracrine	TAM	Tumor-associated Macrophage	Malignant cell	Hepatocellular carcinoma cell	Mouse					CDH2	Activation	VEGF	EMT	Inhibition	Liver	Liver	Cancer-associated	Malignant			M2		Liver Cancer	Hepatocellular carcinoma	pubmed	30180849	NFE2L2 activation drive macrophages polarization and cancer cell epithelial-mesenchymal transition during interaction	Cell Communication and Signaling	Rui Feng et al.	2018	Yes
CCIDB	Vegfa		Vegfr		Vegfa_Vegfr	Ligand-receptor	Paracrine	TAM	Tumor-associated Macrophage	Malignant cell	Pancreatic cancer cell	Mouse					CDH2	Activation	VEGF	EMT	Inhibition	Pancreas	Pancreas	Cancer-associated	Malignant			M2		Pancreatic Cancer	Pancreatic Cancer	pubmed	30180849	NFE2L2 activation drive macrophages polarization and cancer cell epithelial-mesenchymal transition during interaction	Cell Communication and Signaling	Rui Feng et al.	2018	Yes
CCIDB	VEGFB		FLT1	VEGFR1	VEGFB_FLT1	Ligand-receptor	Paracrine	Cardiomyocyte	Cardiomyocyte	Endothelial cell	Endothelial cell	Human,Mouse							VEGF	Cardiomyocyte growth		Heart	Heart	Normal	Normal					Cardiac Hypertrophy	Cardiac Hypertrophy	pubmed	30922063	Endothelial Cells Regulate Physiological Cardiomyocyte Growth via VEGFR2-Mediated Paracrine Signaling	Circulation	Riikka Kivelä et al.	2019	No
CCIDB	VEGFC		FLT4		VEGFC_FLT4	Ligand-receptor	Paracrine	CAF	Cancer-associated Fibroblast	Endothelial cell	Lymphatic endothelial cell	Human							VEGF	Metastasis	Activation,Activation	Liver	Lymph	Cancer-associated	Normal					Bile Duct Cancer	Cholangiocarcinoma	pubmed	30553841	Platelet-derived growth factor-D enables liver myofibroblasts to promote tumor lymphangiogenesis in cholangiocarcinoma	Journal of hepatology	Massimiliano Cadamuro et al.	2019	No
CCIDB	VEGFC		FLT4		VEGFC_FLT4	Ligand-receptor	Autocrine	Malignant cell	Oral squamous cell carcinoma cell	Malignant cell	Oral squamous cell carcinoma cell	Human,Mouse					CNTN1,VEGFC	Activation,Activation	VEGF	Migration	Inhibition	Oral	Oral	Malignant	Malignant					Head and Neck Cancer	Oral squamous cell carcinoma	pubmed	30416855	VEGF-C/Flt-4 axis in tumor cells contributes to the progression of oral squamous cell carcinoma via upregulating VEGF-C itself and contactin-1 in an autocrine manner	American journal of cancer research	Seiji Shigetomi et al.	2018	No
CCIDB	VEGFC		FLT4		VEGFC_FLT4	Ligand-receptor	Paracrine	Malignant cell	Oral squamous cell carcinoma cell	Endothelial cell	Lymphatic endothelial cell	Human,Mouse							VEGF	Lymphangiogenesis	Inhibition	Oral	Lymph	Malignant	Normal					Head and Neck Cancer	Oral squamous cell carcinoma	pubmed	30416855	VEGF-C/Flt-4 axis in tumor cells contributes to the progression of oral squamous cell carcinoma via upregulating VEGF-C itself and contactin-1 in an autocrine manner	American journal of cancer research	Seiji Shigetomi et al.	2018	No
CCIDB	VEGFC	VEGF-C	FLT4	VEGFR3_NRP2	VEGFC_FLT4	Ligand-receptor	Paracrine	Malignant cell	EMT-epithelial breast cancer cell	Malignant cell	Epithelial breast cancer cell	Human,Mouse							VEGFC	Progression	Inhibition	Breast	Breast	Malignant	Malignant					Breast Cancer	Breast Cancer	pubmed	33299122	VEGF-C mediates tumor growth and metastasis through promoting EMT-epithelial breast cancer cell crosstalk	Oncogene	Deguang Kong et al.	2021	No
CCIDB	Vegfc		Flt4	VEGFR3	Vegfc_Flt4	Ligand-receptor	Paracrine	B cell	Eμ-Myc B-cell	Endothelial cell	Blood endothelial cell	Mouse							FLT4	Angiogenesis	Inhibition	Blood	Blood	Malignant	Normal					Lymphoma	Lymphoma	pubmed	31932457	Lymphoma Angiogenesis Is Orchestrated by Noncanonical Signaling Pathway	Cancer Research	Marleen Gloger et al.	2020	Yes
CCIDB	VEGFC		KDR	VEGFR	VEGFC_KDR	Ligand-receptor	Autocrine	Endothelial cell	Lymphatic endothelial cell	Endothelial cell	Lymphatic endothelial cell	Human							VEGF	Lymphangiogenesis,Metastasis	Activation,Activation	Lymph	Lymph	Normal	Normal					Breast Cancer	Breast Cancer	pubmed	27353364	Lipocalin 2 from macrophages stimulated by tumor cell-derived sphingosine 1-phosphate promotes lymphangiogenesis and tumor metastasis	Science signaling	Michaela Jung et al.	2016	No
CCIDB	VEGFC		KDR		VEGFC_KDR	Ligand-receptor	Autocrine	Malignant cell	Glioblastoma cell	Malignant cell	Glioblastoma cell	Human							VEGF	Survival,Proliferation,Cell cycle progression	Activation,Activation,Activation	Brain	Brain	Malignant	Malignant					Brain Tumors	Glioblastoma	pubmed	29939339	VEGF-C sustains VEGFR2 activation under bevacizumab therapy and promotes glioblastoma maintenance	Neuro-oncology	Signe R Michaelsen et al.	2018	No
CCIDB	VEGFC		KDR		VEGFC_KDR	Ligand-receptor	Paracrine	Malignant cell	Glioblastoma cell	Endothelial cell	Infiltrative non-cancer cell (Endothelial cell)	Human							VEGF	Survival,Proliferation,Cell cycle progression	Activation,Activation,Activation	Brain	Vascular	Malignant	Normal					Brain Tumors	Glioblastoma	pubmed	29939339	VEGF-C sustains VEGFR2 activation under bevacizumab therapy and promotes glioblastoma maintenance	Neuro-oncology	Signe R Michaelsen et al.	2018	No
CCIDB	VEGFC		KDR		VEGFC_KDR	Ligand-receptor	Paracrine	Malignant cell	Glioblastoma cell	Endothelial cell	Infiltrative non-cancer cell (Endothelial cell)	Human							VEGF	Survival,Proliferation,Cell cycle progression	Activation,Activation,Activation	Brain	Lymph	Malignant	Normal					Brain Tumors	Glioblastoma	pubmed	29939339	VEGF-C sustains VEGFR2 activation under bevacizumab therapy and promotes glioblastoma maintenance	Neuro-oncology	Signe R Michaelsen et al.	2018	No
CCIDB	VEGFC	VEGF-C	NRP2	VEGFR3_NRP2	VEGFC_NRP2	Ligand-receptor	Paracrine	Malignant cell	EMT-epithelial breast cancer cell	Malignant cell	Epithelial breast cancer cell	Human,Mouse							VEGFC	Progression	Inhibition	Breast	Breast	Malignant	Malignant					Breast Cancer	Breast Cancer	pubmed	33299122	VEGF-C mediates tumor growth and metastasis through promoting EMT-epithelial breast cancer cell crosstalk	Oncogene	Deguang Kong et al.	2021	No
CCIDB	VIP		VIPR1	VPAC1	VIP_VIPR1	Ligand-receptor	Autocrine	Malignant cell	Gastric cancer cell	Malignant cell	Gastric cancer cell	Human					VIP	Activation	VIP	Invasion,Metastasis	Activation,Activation	Stomach	Stomach	Malignant	Malignant					Gastric (Stomach) Cancer	Gastric Cancer	pubmed	30692637	VPAC1 couples with TRPV4 channel to promote calcium-dependent gastric cancer progression via a novel autocrine mechanism	Oncogene	Bo Tang et al.	2019	No
CCIDB	VTCN1	B7S1	B7S1R		VTCN1_B7S1R	Ligand-receptor	Juxtacrine	B cell	Antigen-presenting cell	T cell	CD8+ T cell	Human,Mouse					Eomes	Activation	VTCN1	Dysfunction of Anti-tumor CD8+T cell	Inhibition	Liver	Liver	Normal	Normal				CD8+	Liver Cancer	Hepatocellular carcinoma	pubmed	29625896	Co-inhibitory Molecule B7 Superfamily Member 1 Expressed by Tumor-Infiltrating Myeloid Cells Induces Dysfunction of Anti-tumor CD8 + T Cells	Immunity	Jing Li et al.	2018	Yes
CCIDB	WFDC2		EGFR		WFDC2_EGFR	Ligand-receptor	Autocrine	Malignant cell	Prostate cancer cell	Malignant cell	Prostate cancer cell	Human,Mouse					CDH1	Activation	WFDC2	EMT,Metastasis	Inhibition,Inhibition	Prostate	Prostate	Malignant	Malignant					Prostate Cancer	Prostate Cancer	pubmed	32678075	WFDC2 suppresses prostate cancer metastasis by modulating EGFR signaling inactivation	Cell Death Disease	Yaoyi Xiong et al.	2020	Yes
CCIDB	WNT11		FZD7		WNT11_FZD7	Ligand-receptor	Autocrine	Melanocyte	Amoeboid melanoma cell	Melanocyte	Amoeboid melanoma cell	Human,Mouse							ncWNT	Tumor initiation,Proliferation	Activation,Activation	Skin	Skin	Malignant	Malignant					Melanoma	Melanoma	pubmed	33082334	WNT11-FZD7-DAAM1 signalling supports tumour initiating abilities and melanoma amoeboid invasion	Nature communications	Irene Rodriguez-Hernandez et al.	2020	No
CCIDB	WNT2		FZD2		WNT2_FZD2	Ligand-receptor	Paracrine	CAF	Cancer-associated Fibroblast	Malignant cell	Esophageal squamous cell	Human,Mouse					SNAI2	Activation	WNT2	Invasion,Migration,Metastasis	Activation,Activation,Activation	Esophagus	Esophagus	Cancer-associated	Malignant					Esophageal Cancer	Esophageal squamous cell carcinoma	pubmed	32766155	WNT2-Mediated FZD2 Stabilization Regulates Esophageal Cancer Metastasis via STAT3 Signaling	Frontiers in Oncology	Yufei Fu et al.	2020	Yes
CCIDB	WNT2		FZD2		WNT2_FZD2	Ligand-receptor	Paracrine	CAF	Cancer-associated Fibroblast	Malignant cell	Esophageal squamous cell	Human,Mouse					TWIST1	Activation	WNT2	Invasion,Migration,EMT	Activation,Activation,Activation	Esophagus	Esophagus	Cancer-associated	Malignant					Esophageal Cancer	Esophageal squamous cell carcinoma	pubmed	32766155	WNT2-Mediated FZD2 Stabilization Regulates Esophageal Cancer Metastasis via STAT3 Signaling	Frontiers in Oncology	Yufei Fu et al.	2020	Yes
CCIDB	WNT5A	Wnt5a	FZD1		WNT5A_FZD1	Ligand-receptor	Paracrine	Melanocyte	Melanocyte	Dendritic cell	Dendritic cell	Human							ncWNT	Immune invasion	Inhibition	Skin	Lymph	Malignant	Normal					Melanoma	Melanoma	pubmed	29343435	Paracrine Wnt5a-β-Catenin Signaling Triggers a Metabolic Program that Drives Dendritic Cell Tolerization	Immunity	Fei Zhao et al.	2018	No
CCIDB	WNT5A		FZD4	Frizzled-4	WNT5A_FZD4	Ligand-receptor	Paracrine	Endothelial cell	Endothelial cell	Cancer stem cell	Glioma stem cell	Human					CD31,CD34,MMP9,MMP14	Activation,Activation,Activation,Activation	WNT5A	Endothelial differentiation,Angiogenesis	Activation,Activation	Brain	Brain	Normal	Malignant					Brain Tumors	Glioma	pubmed	34188250	Dual role of WNT5A in promoting endothelial differentiation of glioma stem cells and angiogenesis of glioma derived endothelial cells	Oncogene	Taoliang Chen et al.	2021	No
CCIDB	WNT5A		FZD4	Frizzled-4	WNT5A_FZD4	Ligand-receptor	Autocrine	TEC	Glioma derived endothelial cell	Endothelial cell	Glioma derived endothelial cell	Human					CD31,CD34,MMP9,MMP14	Activation,Activation,Activation,Activation	WNT5A	Angiogenesis	Inhibition	Brain	Brain	Malignant	Malignant					Brain Tumors	Glioma	pubmed	34188250	Dual role of WNT5A in promoting endothelial differentiation of glioma stem cells and angiogenesis of glioma derived endothelial cells	Oncogene	Taoliang Chen et al.	2021	No
CCIDB	WNT5B		FZD7		WNT5B_FZD7	Ligand-receptor	Autocrine	Melanocyte	Amoeboid melanoma cell	Melanocyte	Amoeboid melanoma cell	Human,Mouse							ncWNT	Tumor initiation,Proliferation	Activation,Activation	Skin	Skin	Malignant	Malignant					Melanoma	Melanoma	pubmed	33082334	WNT11-FZD7-DAAM1 signalling supports tumour initiating abilities and melanoma amoeboid invasion	Nature communications	Irene Rodriguez-Hernandez et al.	2020	No
CCIDB	WNT7A		ADGRA2		WNT7A_ADGRA2	Ligand-receptor	Paracrine	Neuron	Neural cell	Endothelial cell	Endothelial cell	Human,Mouse			FZD	WNT activation receptor			WNT7	Blood-brain barrier formation	Inhibition	Brain	Brain	Normal	Normal							pubmed	30304675	A RECK-WNT7 Receptor-Ligand Interaction Enables Isoform-Specific Regulation of Wnt Bioavailability	Cell report	Mario Vallon et al.	2018	Yes
CCIDB	WNT7A		ADGRA2		WNT7A_ADGRA2	Ligand-receptor	Paracrine	Neuron	Neural cell	Endothelial cell	Endothelial cell	Human,Mouse			LRP5	WNT activation receptor			WNT7	Blood-brain barrier formation	Inhibition	Brain	Brain	Normal	Normal							pubmed	30304675	A RECK-WNT7 Receptor-Ligand Interaction Enables Isoform-Specific Regulation of Wnt Bioavailability	Cell report	Mario Vallon et al.	2018	Yes
CCIDB	WNT7A		ADGRA2		WNT7A_ADGRA2	Ligand-receptor	Paracrine	Neuron	Neural cell	Endothelial cell	Endothelial cell	Human,Mouse			LRP6	WNT activation receptor			WNT7	Blood-brain barrier formation	Inhibition	Brain	Brain	Normal	Normal							pubmed	30304675	A RECK-WNT7 Receptor-Ligand Interaction Enables Isoform-Specific Regulation of Wnt Bioavailability	Cell report	Mario Vallon et al.	2018	Yes
CCIDB	WNT7A		RECK		WNT7A_RECK	Ligand-receptor	Paracrine	Neuron	Neural cell	Endothelial cell	Endothelial cell	Human,Mouse			FZD	WNT activation receptor			WNT7	Blood-brain barrier formation	Inhibition	Brain	Brain	Normal	Normal							pubmed	30304675	A RECK-WNT7 Receptor-Ligand Interaction Enables Isoform-Specific Regulation of Wnt Bioavailability	Cell report	Mario Vallon et al.	2018	Yes
CCIDB	WNT7A		RECK		WNT7A_RECK	Ligand-receptor	Paracrine	Neuron	Neural cell	Endothelial cell	Endothelial cell	Human,Mouse			LRP5	WNT activation receptor			WNT7	Blood-brain barrier formation	Inhibition	Brain	Brain	Normal	Normal							pubmed	30304675	A RECK-WNT7 Receptor-Ligand Interaction Enables Isoform-Specific Regulation of Wnt Bioavailability	Cell report	Mario Vallon et al.	2018	Yes
CCIDB	WNT7A		RECK		WNT7A_RECK	Ligand-receptor	Paracrine	Neuron	Neural cell	Endothelial cell	Endothelial cell	Human,Mouse			LRP6	WNT activation receptor			WNT7	Blood-brain barrier formation	Inhibition	Brain	Brain	Normal	Normal							pubmed	30304675	A RECK-WNT7 Receptor-Ligand Interaction Enables Isoform-Specific Regulation of Wnt Bioavailability	Cell report	Mario Vallon et al.	2018	Yes
CCIDB	WNT7B		ADGRA2		WNT7B_ADGRA2	Ligand-receptor	Paracrine	Neuron	Neural cell	Endothelial cell	Endothelial cell	Human,Mouse			FZD	WNT activation receptor			WNT7	Blood-brain barrier formation	Inhibition	Brain	Brain	Normal	Normal							pubmed	30304675	A RECK-WNT7 Receptor-Ligand Interaction Enables Isoform-Specific Regulation of Wnt Bioavailability	Cell report	Mario Vallon et al.	2018	Yes
CCIDB	WNT7B		ADGRA2		WNT7B_ADGRA2	Ligand-receptor	Paracrine	Neuron	Neural cell	Endothelial cell	Endothelial cell	Human,Mouse			LRP5	WNT activation receptor			WNT7	Blood-brain barrier formation	Inhibition	Brain	Brain	Normal	Normal							pubmed	30304675	A RECK-WNT7 Receptor-Ligand Interaction Enables Isoform-Specific Regulation of Wnt Bioavailability	Cell report	Mario Vallon et al.	2018	Yes
CCIDB	WNT7B		ADGRA2		WNT7B_ADGRA2	Ligand-receptor	Paracrine	Neuron	Neural cell	Endothelial cell	Endothelial cell	Human,Mouse			LRP6	WNT activation receptor			WNT7	Blood-brain barrier formation	Inhibition	Brain	Brain	Normal	Normal							pubmed	30304675	A RECK-WNT7 Receptor-Ligand Interaction Enables Isoform-Specific Regulation of Wnt Bioavailability	Cell report	Mario Vallon et al.	2018	Yes
CCIDB	WNT7B		RECK		WNT7B_RECK	Ligand-receptor	Paracrine	Neuron	Neural cell	Endothelial cell	Endothelial cell	Human,Mouse			FZD	WNT activation receptor			WNT7	Blood-brain barrier formation	Inhibition	Brain	Brain	Normal	Normal							pubmed	30304675	A RECK-WNT7 Receptor-Ligand Interaction Enables Isoform-Specific Regulation of Wnt Bioavailability	Cell report	Mario Vallon et al.	2018	Yes
CCIDB	WNT7B		RECK		WNT7B_RECK	Ligand-receptor	Paracrine	Neuron	Neural cell	Endothelial cell	Endothelial cell	Human,Mouse			LRP5	WNT activation receptor			WNT7	Blood-brain barrier formation	Inhibition	Brain	Brain	Normal	Normal							pubmed	30304675	A RECK-WNT7 Receptor-Ligand Interaction Enables Isoform-Specific Regulation of Wnt Bioavailability	Cell report	Mario Vallon et al.	2018	Yes
CCIDB	WNT7B		RECK		WNT7B_RECK	Ligand-receptor	Paracrine	Neuron	Neural cell	Endothelial cell	Endothelial cell	Human,Mouse			LRP6	WNT activation receptor			WNT7	Blood-brain barrier formation	Inhibition	Brain	Brain	Normal	Normal							pubmed	30304675	A RECK-WNT7 Receptor-Ligand Interaction Enables Isoform-Specific Regulation of Wnt Bioavailability	Cell report	Mario Vallon et al.	2018	Yes
